# Supplementary material for: 3-(4,6-Dichloro-1,3,5-triazin-2-yl)-2,2-dimethyl-1,3-oxazolidine
Source: Acta Crystallogr Sect E Struct Rep Online. 2012 Jun 20;68(Pt 7):o2142. doi: 10.1107/S1600536812026578 (PMC3393952; doi:10.1107/S1600536812026578)
Supplement: Supplementary file 2 [file e-68-o2142-Isup2.hkl]

# 
# h,k,l, Fc-squared, Fo-squared, sigma(Fo-squared) and status flag 
# 
data_I
_shelx_title ' shelx in P2(1)/n' 
_shelx_refln_list_code          4 
_shelx_F_calc_maximum      138.00 
_exptl_crystal_F_000       512.00 
_reflns_d_resolution_high  0.7609 
 
loop_ 
 _symmetry_equiv_pos_as_xyz 
 'x, y, z' 
 '-x+1/2, y+1/2, -z+1/2' 
 '-x, -y, -z' 
 'x-1/2, -y-1/2, z-1/2' 
 
_cell_length_a     8.1943 
_cell_length_b    11.0948 
_cell_length_c    11.8333 
_cell_angle_alpha  90.000 
_cell_angle_beta   94.383 
_cell_angle_gamma  90.000 
 
_shelx_F_squared_multiplier     1.000 
 
loop_ 
 _refln_index_h 
 _refln_index_k 
 _refln_index_l 
 _refln_F_squared_calc 
 _refln_F_squared_meas 
 _refln_F_squared_sigma 
 _refln_observed_status 
   2   0   0     9388.80     8339.31    180.91 o 
   4   0   0    15548.81    16610.58    697.15 o 
   6   0   0      557.63      593.81     40.59 o 
   8   0   0      623.17      677.05     60.85 o 
  10   0   0      216.22      204.69     65.87 o 
   1   1   0      123.49      126.40      2.36 o 
   2   1   0      155.71      142.39      4.33 o 
   3   1   0       31.30       22.05      2.30 o 
   4   1   0      337.52      365.18      9.17 o 
   5   1   0        0.19        0.59      0.62 o 
   6   1   0      149.03      129.81     21.51 o 
   7   1   0        2.40        7.92      6.51 o 
   8   1   0      451.71      386.07     31.83 o 
   9   1   0      197.58      196.96     43.21 o 
  10   1   0        9.76        5.85      7.18 o 
   0   2   0        3.12        1.11      1.60 o 
   1   2   0      507.02      462.34      8.79 o 
   2   2   0     3030.01     2828.91     46.24 o 
   3   2   0       12.71       19.68      2.82 o 
   4   2   0      711.94      616.38     20.74 o 
   5   2   0      466.48      430.75     14.88 o 
   6   2   0      916.60      866.46     61.17 o 
   7   2   0      730.90      768.62     36.67 o 
   8   2   0      341.35      369.99     29.74 o 
   9   2   0      125.94      125.68     41.33 o 
  10   2   0       98.14       69.32     44.23 o 
   1   3   0     5285.99     5011.89     58.92 o 
   2   3   0     1044.92     1077.23     11.90 o 
   3   3   0     2667.84     2956.09     34.21 o 
   4   3   0     1048.24     1044.27     18.39 o 
   5   3   0        0.92        0.88      1.43 o 
   6   3   0       66.67       69.95      9.14 o 
   7   3   0      117.95      100.76     10.67 o 
   8   3   0        0.64        1.78      5.83 o 
   9   3   0      231.44      252.97     32.96 o 
  10   3   0       77.70       52.64     37.35 o 
   0   4   0      179.02      205.17      7.21 o 
   1   4   0     2992.08     2975.39     25.89 o 
   2   4   0      267.77      265.64      5.99 o 
   3   4   0     1097.07     1102.14     37.33 o 
   4   4   0      867.85      927.04     17.37 o 
   5   4   0     1395.80     1445.03     39.04 o 
   6   4   0        5.70        3.30      1.68 o 
   7   4   0      135.76      115.88     15.24 o 
   8   4   0       18.23       15.32      9.05 o 
   9   4   0       56.05       46.29     22.77 o 
  10   4   0       52.29       30.12     17.31 o 
   1   5   0       65.43       74.71      4.79 o 
   2   5   0        5.47       10.99      4.63 o 
   3   5   0      423.15      463.21     13.06 o 
   4   5   0     1078.44     1143.99     27.82 o 
   5   5   0       12.61       11.05      5.26 o 
   6   5   0      322.80      290.03     17.07 o 
   7   5   0      231.27      182.81     16.86 o 
   8   5   0      763.98      802.52     46.59 o 
   9   5   0        1.13        2.33      3.86 o 
  10   5   0      555.20      554.99     83.49 o 
   0   6   0        2.68        2.69      3.48 o 
   1   6   0       36.15       36.62      6.98 o 
   2   6   0        8.05       10.08      5.40 o 
   3   6   0      796.01      836.46     22.15 o 
   4   6   0      197.82      213.67     12.94 o 
   5   6   0      142.62      142.63     13.68 o 
   6   6   0      481.59      482.24     21.00 o 
   7   6   0      193.24      187.66     18.33 o 
   8   6   0        6.50        5.41      5.34 o 
   9   6   0        2.42        3.12      8.16 o 
   1   7   0      403.18      403.94     15.07 o 
   2   7   0        0.18        1.43      2.37 o 
   3   7   0      182.26      192.15     13.44 o 
   4   7   0      187.03      204.09     14.14 o 
   5   7   0     1328.20     1416.87     46.46 o 
   6   7   0      216.78      239.41     20.79 o 
   7   7   0       86.12       59.98     16.39 o 
   8   7   0      413.26      446.25     48.37 o 
   9   7   0      184.10      159.51     40.91 o 
   0   8   0      284.85      297.90     23.43 o 
   1   8   0      215.49      240.47     15.49 o 
   2   8   0      220.96      221.71     16.03 o 
   3   8   0       64.16       62.18     18.84 o 
   4   8   0       95.17      116.90     18.63 o 
   5   8   0      413.45      470.81     24.99 o 
   6   8   0      760.58      830.18     50.07 o 
   7   8   0        8.30        8.59      7.73 o 
   8   8   0       15.44       13.10     11.82 o 
   1   9   0        0.04        1.32      3.36 o 
   2   9   0     1020.15     1118.88     37.42 o 
   3   9   0      179.87      149.31     14.01 o 
   4   9   0      311.65      315.53     21.20 o 
   5   9   0       81.35       80.31     20.74 o 
   6   9   0      880.41      922.40     50.07 o 
   7   9   0       30.10       30.34     18.55 o 
   8   9   0       37.94       30.03     26.86 o 
   0  10   0      188.24      204.96     28.01 o 
   1  10   0        1.48        3.12      5.48 o 
   2  10   0     1118.61     1208.55     40.84 o 
   3  10   0      168.37      137.54     17.46 o 
   4  10   0      628.02      665.38     48.12 o 
   5  10   0      281.50      265.23     55.00 o 
   6  10   0      701.47      806.24     76.94 o 
   7  10   0      224.37      238.19     40.23 o 
   1  11   0        1.02        3.46      5.33 o 
   2  11   0        2.41        2.14      4.99 o 
   3  11   0       36.45       30.33     13.59 o 
   4  11   0       54.92       43.21     21.80 o 
   5  11   0       36.57       28.04     15.82 o 
   6  11   0       75.63       52.52     30.22 o 
   7  11   0      136.21      100.60     32.52 o 
   0  12   0      501.56      497.08     50.62 o 
   1  12   0       99.68       81.81     25.28 o 
   2  12   0      627.81      654.96     39.40 o 
   3  12   0       37.72       27.72     14.94 o 
   4  12   0      212.28      190.09     40.51 o 
   5  12   0      261.08      232.96     41.53 o 
   6  12   0      161.21      128.09     36.91 o 
   1  13   0        9.48        6.12      6.64 o 
   2  13   0        7.57        5.53      6.99 o 
   3  13   0        0.05        3.95      7.08 o 
   4  13   0        1.96        4.32      5.26 o 
   0  14   0      166.35      135.86     57.80 o 
   1  14   0      341.29      326.82     49.24 o 
   2  14   0      215.95      144.85     59.92 o 
   3  14   0      300.91      266.65     88.59 o 
  -9   0   1     1238.27     1326.00    206.94 o 
  -7   0   1     5508.57     6168.72    230.26 o 
  -5   0   1      721.96      665.93     41.20 o 
  -3   0   1     8729.45     6678.94    659.89 o 
  -1   0   1    10696.04     8899.27    640.80 o 
   1   0   1      286.80      277.97      4.24 o 
   3   0   1       17.69       27.63      3.59 o 
   5   0   1       15.84       32.78     21.29 o 
   7   0   1      493.58      501.19     43.40 o 
   9   0   1      353.38      316.15     48.51 o 
 -10   1   1      121.28       78.88     68.61 o 
  -9   1   1       21.56       21.74     23.75 o 
  -8   1   1        0.34        3.15      5.52 o 
  -7   1   1       70.63       78.22     32.08 o 
  -6   1   1      114.02      112.18     19.24 o 
  -5   1   1      604.40      523.98     66.20 o 
  -4   1   1     1229.30     1185.48     21.10 o 
  -3   1   1      104.55       93.19      2.77 o 
  -2   1   1      139.27      140.67      3.09 o 
  -1   1   1      469.12      456.83      4.03 o 
   0   1   1     1650.61     1497.24     20.72 o 
   1   1   1     2161.03     1989.64     32.82 o 
   2   1   1      470.41      421.36      8.45 o 
   3   1   1      292.76      251.59      6.67 o 
   4   1   1     1933.59     1863.91    108.08 o 
   5   1   1       18.47       15.53      5.60 o 
   6   1   1      428.91      476.31     26.95 o 
   7   1   1      130.04      120.20     25.56 o 
   8   1   1      125.29      147.00     20.37 o 
   9   1   1        5.70        3.84      6.52 o 
  10   1   1        7.06        4.96      6.98 o 
 -10   2   1       94.95       61.40     48.46 o 
  -9   2   1      660.27      757.25     50.96 o 
  -8   2   1      129.58      162.85     26.33 o 
  -7   2   1      370.95      399.41     28.61 o 
  -6   2   1      446.72      467.00     13.12 o 
  -5   2   1     2033.90     2098.52    193.77 o 
  -4   2   1     2011.37     2038.79     57.52 o 
  -3   2   1     3601.03     3611.46     41.62 o 
  -2   2   1      939.06      907.63      7.67 o 
  -1   2   1     9841.26     9101.33     68.89 o 
   0   2   1      452.54      447.05      4.71 o 
   1   2   1    16649.11    15674.51    143.51 o 
   2   2   1     1139.64     1141.05     20.50 o 
   3   2   1     1635.79     1671.73     27.34 o 
   4   2   1      726.13      774.09     17.16 o 
   5   2   1      988.36      954.96     64.93 o 
   6   2   1       68.61       63.64      7.37 o 
   7   2   1       67.96       79.08     28.24 o 
   8   2   1       43.32       44.96     21.47 o 
   9   2   1       43.94       31.58     22.09 o 
  10   2   1       20.39        6.22      6.34 o 
 -10   3   1       15.90        9.34      8.35 o 
  -9   3   1      151.55      130.46     29.01 o 
  -8   3   1       78.83       77.22     35.61 o 
  -7   3   1      655.13      512.20     48.17 o 
  -6   3   1        1.70        1.40      1.98 o 
  -5   3   1      175.53      175.79      7.43 o 
  -4   3   1     4341.36     4821.31     58.80 o 
  -3   3   1      215.68      214.05      6.25 o 
  -2   3   1      745.58      716.87      7.77 o 
  -1   3   1     1925.31     1923.08     16.21 o 
   0   3   1    11453.11    11118.55    120.01 o 
   1   3   1      107.79      126.30      3.30 o 
   2   3   1     1730.75     1737.40     27.80 o 
   3   3   1      668.17      644.35     11.22 o 
   4   3   1     1168.97     1151.35     20.06 o 
   5   3   1      180.10      165.26      9.68 o 
   6   3   1      383.86      271.84     32.74 o 
   7   3   1     1290.78     1195.74     37.55 o 
   8   3   1      322.40      324.96     33.13 o 
   9   3   1      158.16      147.32     37.47 o 
  10   3   1      108.91       61.50     44.77 o 
 -10   4   1      137.52      101.01     33.87 o 
  -9   4   1        6.31        3.93      4.40 o 
  -8   4   1      283.36      322.86     35.92 o 
  -7   4   1       58.43       62.36     19.52 o 
  -6   4   1      373.38      366.50     17.54 o 
  -5   4   1        0.86        0.96      2.01 o 
  -4   4   1     1166.03     1117.85     50.83 o 
  -3   4   1      219.14      220.04      7.48 o 
  -2   4   1     1111.82     1089.48     11.85 o 
  -1   4   1     1471.62     1458.88     11.79 o 
   0   4   1       60.25       50.35      3.68 o 
   1   4   1      176.51      159.93      4.50 o 
   2   4   1       73.42       69.36      3.71 o 
   3   4   1      159.48      187.76      6.23 o 
   4   4   1      218.78      213.69      9.15 o 
   5   4   1       33.62       37.28      6.53 o 
   6   4   1       40.53       24.65      6.69 o 
   7   4   1        8.32        5.56      4.37 o 
   8   4   1       34.11       25.95     13.71 o 
   9   4   1       49.03       29.77     19.85 o 
  10   4   1        4.25        3.29      5.34 o 
 -10   5   1       22.20       11.29     11.42 o 
  -9   5   1        8.04        4.77      5.75 o 
  -8   5   1        8.38        4.56      5.40 o 
  -7   5   1      121.04       89.24     15.84 o 
  -6   5   1      223.37      209.98     14.31 o 
  -5   5   1      661.72      678.77     17.72 o 
  -4   5   1      235.79      267.51     14.33 o 
  -3   5   1      868.77      905.61     21.79 o 
  -2   5   1      178.95      175.83      8.57 o 
  -1   5   1     1046.41     1022.96     15.24 o 
   0   5   1     1078.42     1121.34     15.99 o 
   1   5   1     4089.58     3954.58     81.10 o 
   2   5   1       79.38       94.01      5.30 o 
   3   5   1     1796.00     1741.86     41.32 o 
   4   5   1       41.62       40.07      7.20 o 
   5   5   1     3110.31     3112.67    144.93 o 
   6   5   1      549.18      526.72     22.16 o 
   7   5   1      559.80      658.74     33.76 o 
   8   5   1       13.87        7.37      7.72 o 
   9   5   1      597.30      667.27     82.18 o 
  10   5   1       28.91       14.75     19.20 o 
  -9   6   1       57.84       36.15     24.15 o 
  -8   6   1       22.23       14.00      9.54 o 
  -7   6   1      172.51      148.11     25.26 o 
  -6   6   1      253.82      252.45     17.22 o 
  -5   6   1      233.78      254.31     16.71 o 
  -4   6   1       23.89       24.92     11.11 o 
  -3   6   1      171.56      160.89     11.24 o 
  -2   6   1      688.29      705.46     17.67 o 
  -1   6   1       18.93       23.17      9.05 o 
   0   6   1       63.48       55.45      7.04 o 
   1   6   1       62.94       54.88      6.44 o 
   2   6   1        0.00        0.82      1.45 o 
   3   6   1      295.67      320.58     12.32 o 
   4   6   1      416.60      416.32     17.60 o 
   5   6   1      405.34      364.66     32.63 o 
   6   6   1        4.35        5.23      4.00 o 
   7   6   1       81.06       86.67     21.80 o 
   8   6   1       17.77       13.89     12.26 o 
   9   6   1       52.10       42.13     33.46 o 
  -9   7   1        3.79        4.50      8.03 o 
  -8   7   1        3.96        3.19      4.27 o 
  -7   7   1       34.24       24.87     13.92 o 
  -6   7   1     1102.10     1119.64     39.40 o 
  -5   7   1       60.33       69.04     18.06 o 
  -4   7   1      287.69      288.82     16.19 o 
  -3   7   1       28.71       29.45     13.67 o 
  -2   7   1     1803.14     1912.24     57.99 o 
  -1   7   1     1249.68     1286.46     33.84 o 
   0   7   1      612.29      571.29     38.01 o 
   1   7   1     3296.95     3368.52    287.75 o 
   2   7   1      810.94      790.59     25.36 o 
   3   7   1     2833.64     2979.57     76.97 o 
   4   7   1      245.92      241.50     11.66 o 
   5   7   1     2203.03     2372.95     68.55 o 
   6   7   1      245.85      276.71     25.63 o 
   7   7   1      936.43     1083.90     61.97 o 
   8   7   1      131.48      148.18     52.29 o 
   9   7   1      668.30      759.63     60.05 o 
  -9   8   1       24.94       17.63     23.80 o 
  -8   8   1      102.18       76.68     50.63 o 
  -7   8   1       41.89       32.26     19.06 o 
  -6   8   1       11.05        7.29      4.91 o 
  -5   8   1      141.00      140.11     27.94 o 
  -4   8   1       37.57       32.63     13.04 o 
  -3   8   1      345.95      375.00     19.58 o 
  -2   8   1       30.18       27.32     12.09 o 
  -1   8   1      262.62      264.71     15.79 o 
   0   8   1        1.85        2.71      2.98 o 
   1   8   1       34.89       35.75     11.02 o 
   2   8   1       68.28       68.13     10.15 o 
   3   8   1      237.52      215.37     12.71 o 
   4   8   1      380.69      407.35     19.71 o 
   5   8   1      194.60      205.31     19.33 o 
   6   8   1      259.09      262.38     30.20 o 
   7   8   1       15.15        8.95      7.29 o 
   8   8   1       66.70       43.17     36.42 o 
  -8   9   1        1.49        3.39      7.26 o 
  -7   9   1      360.67      399.20     37.52 o 
  -6   9   1      143.02      142.57     28.21 o 
  -5   9   1      206.53      181.96     32.49 o 
  -4   9   1       29.74       23.13     11.12 o 
  -3   9   1      779.59      844.84     35.19 o 
  -2   9   1      291.57      301.43     18.64 o 
  -1   9   1      292.12      280.22     16.87 o 
   0   9   1      582.80      596.93     24.72 o 
   1   9   1        5.29        4.03      4.00 o 
   2   9   1     1330.92     1355.56     43.08 o 
   3   9   1      177.86      173.23     16.10 o 
   4   9   1      586.01      645.10     26.10 o 
   5   9   1       84.63       84.43     28.01 o 
   6   9   1      681.52      708.78     46.31 o 
   7   9   1      172.66      141.57     45.63 o 
   8   9   1      125.76       99.21     54.19 o 
  -7  10   1       18.89       15.63     12.50 o 
  -6  10   1        0.85        4.10      4.54 o 
  -5  10   1     1136.99     1247.18     58.76 o 
  -4  10   1       25.80       23.08     10.68 o 
  -3  10   1      460.72      491.80     30.81 o 
  -2  10   1        0.03        1.94      4.57 o 
  -1  10   1     1106.94     1183.08     36.82 o 
   0  10   1       72.29       65.85     16.19 o 
   1  10   1      134.64      142.79     19.48 o 
   2  10   1       86.88       74.94     20.78 o 
   3  10   1       72.33       58.71     20.77 o 
   4  10   1       94.70       73.41     32.86 o 
   5  10   1       22.52       18.13     11.66 o 
   6  10   1      105.76       80.82     40.15 o 
   7  10   1        0.28        1.68      6.50 o 
  -7  11   1      205.62      143.39     35.04 o 
  -6  11   1       40.52       23.07     15.48 o 
  -5  11   1      395.65      379.76     49.82 o 
  -4  11   1       56.88       45.36     21.94 o 
  -3  11   1       67.40       59.03     25.92 o 
  -2  11   1      117.61      106.71     29.85 o 
  -1  11   1      669.81      710.09     36.72 o 
   0  11   1      328.17      327.37     24.25 o 
   1  11   1       93.14       83.13     20.82 o 
   2  11   1       48.21       34.02     15.62 o 
   3  11   1        2.90        2.73      5.83 o 
   4  11   1      181.00      197.35     40.44 o 
   5  11   1        0.16        1.79      5.69 o 
   6  11   1       14.14        7.00      6.82 o 
  -6  12   1       12.08        4.21      5.86 o 
  -5  12   1      422.08      473.92     47.69 o 
  -4  12   1        0.96        3.17      7.91 o 
  -3  12   1      177.98      171.58     33.14 o 
  -2  12   1       29.30       23.30     12.06 o 
  -1  12   1      325.16      304.33     27.81 o 
   0  12   1       93.19       77.61     25.40 o 
   1  12   1      173.42      137.77     22.38 o 
   2  12   1      143.23      129.39     36.38 o 
   3  12   1      234.66      186.63     28.50 o 
   4  12   1       21.48       11.13     11.90 o 
   5  12   1       14.27        8.92      6.83 o 
   6  12   1       15.48        8.32      8.33 o 
  -4  13   1       11.09        5.42      6.06 o 
  -3  13   1       33.91       20.31     12.35 o 
  -2  13   1        4.07        3.36      6.88 o 
  -1  13   1        7.93        7.44      5.00 o 
   0  13   1       47.06       34.76     19.02 o 
   1  13   1       15.77       10.26      7.29 o 
   2  13   1        6.63        6.94      7.57 o 
   3  13   1       19.42       14.88     10.09 o 
   4  13   1       96.52       61.55     30.83 o 
  -2  14   1       15.23       12.93      8.78 o 
  -1  14   1       52.89       28.75     22.25 o 
   0  14   1      447.44      402.61     47.33 o 
   1  14   1       13.19        8.61      7.64 o 
   2  14   1       11.37        8.65      7.32 o 
 -10   0   2      175.60      167.68    120.32 o 
  -8   0   2        1.42        2.49      5.10 o 
  -6   0   2       15.22       25.21     16.19 o 
  -4   0   2      240.72      229.56      7.29 o 
  -2   0   2     1572.93     1573.18     14.59 o 
   0   0   2      599.28      607.47     19.59 o 
   2   0   2     2693.56     2580.45     84.76 o 
   4   0   2     2972.48     2918.86     86.28 o 
   6   0   2       76.17       78.48     32.13 o 
   8   0   2      393.84      484.44     45.95 o 
  10   0   2      700.84      727.12     91.60 o 
 -10   1   2      102.52       67.01     53.81 o 
  -9   1   2       93.03       81.34     43.32 o 
  -8   1   2       50.38       56.09     23.23 o 
  -7   1   2      295.94      299.69     23.70 o 
  -6   1   2       47.09       62.52     28.58 o 
  -5   1   2      209.85      203.82     23.61 o 
  -4   1   2       33.02       32.43      3.00 o 
  -3   1   2      194.21      195.88      4.48 o 
  -2   1   2       19.50       18.17      1.70 o 
  -1   1   2       18.46       21.59      1.66 o 
   0   1   2     1129.51     1087.31     11.08 o 
   1   1   2     4336.45     3937.47     37.69 o 
   2   1   2     2203.36     2131.32     16.95 o 
   3   1   2       83.63       89.24      3.64 o 
   4   1   2      416.13      378.08     13.28 o 
   5   1   2        7.87        9.23      3.29 o 
   6   1   2      132.67      117.15     18.91 o 
   7   1   2        4.77        7.22      5.77 o 
   8   1   2       43.04       49.10     24.29 o 
   9   1   2       40.90       32.42     19.41 o 
  10   1   2        1.90        3.27      6.58 o 
 -10   2   2      206.75      194.52     39.55 o 
  -9   2   2        5.09        2.26      7.66 o 
  -8   2   2      485.28      474.56     31.86 o 
  -7   2   2      139.09       66.39     31.66 o 
  -6   2   2      732.95      702.64     41.15 o 
  -5   2   2      162.40      156.65     10.56 o 
  -4   2   2      205.24      257.52      7.64 o 
  -3   2   2      538.25      565.07      8.04 o 
  -2   2   2      204.99      210.32      4.74 o 
  -1   2   2       22.01       18.27      1.95 o 
   0   2   2    11025.71    10246.33     91.98 o 
   1   2   2       90.60       93.18      3.47 o 
   2   2   2      219.46      213.17      4.03 o 
   3   2   2     2846.12     2923.45     33.10 o 
   4   2   2     4230.41     4557.12     82.96 o 
   5   2   2      764.55      719.05     28.24 o 
   6   2   2      771.31      621.11     49.74 o 
   7   2   2       46.39       38.15     10.65 o 
   8   2   2     1047.95     1056.56     57.86 o 
   9   2   2      428.25      433.91     46.18 o 
  10   2   2      340.51      335.14     44.21 o 
 -10   3   2        0.53        2.13      5.24 o 
  -9   3   2      537.54      562.81     56.92 o 
  -8   3   2      497.08      498.84     34.92 o 
  -7   3   2      648.23      575.42     31.32 o 
  -6   3   2       42.28       35.40      6.77 o 
  -5   3   2      610.57      577.74     17.11 o 
  -4   3   2     1757.94     1858.26     27.50 o 
  -3   3   2       14.97       10.15      3.55 o 
  -2   3   2      947.75      901.64      9.20 o 
  -1   3   2     1318.04     1283.82      9.91 o 
   0   3   2    19043.45    18392.54    166.97 o 
   1   3   2      832.60      832.69      9.37 o 
   2   3   2      905.61      792.27     20.95 o 
   3   3   2      132.52      124.34      4.65 o 
   4   3   2     1844.35     1907.06     27.55 o 
   5   3   2      153.90      165.29      8.90 o 
   6   3   2       57.12       47.57      6.16 o 
   7   3   2      189.46      158.05     16.39 o 
   8   3   2       83.79       77.59     35.50 o 
   9   3   2       17.34       10.71      7.73 o 
  10   3   2       42.38       23.35     16.70 o 
 -10   4   2      113.40       79.74     48.51 o 
  -9   4   2       57.35       39.72     24.19 o 
  -8   4   2      564.43      572.42     50.40 o 
  -7   4   2        1.48        1.16      2.64 o 
  -6   4   2      960.13      855.36     51.13 o 
  -5   4   2       11.75       13.06      5.36 o 
  -4   4   2     1045.36     1054.48     26.42 o 
  -3   4   2      354.41      354.43     10.03 o 
  -2   4   2     1415.75     1468.09     16.95 o 
  -1   4   2      203.51      189.88      5.90 o 
   0   4   2     2497.45     2546.64     22.38 o 
   1   4   2      313.60      284.78     10.43 o 
   2   4   2     2719.58     2911.56     38.86 o 
   3   4   2      419.55      378.00     14.72 o 
   4   4   2     1525.48     1543.39     55.19 o 
   5   4   2     1125.80     1088.31     38.05 o 
   6   4   2      111.06      103.76     10.01 o 
   7   4   2      729.23      789.54     27.39 o 
   8   4   2       98.55       62.84     31.62 o 
   9   4   2      228.41      234.46     48.34 o 
  10   4   2       58.65       45.46     30.21 o 
 -10   5   2      200.10      183.75     41.58 o 
  -9   5   2       12.70        5.21      7.15 o 
  -8   5   2      216.67      228.47     29.77 o 
  -7   5   2        7.06        3.21      2.77 o 
  -6   5   2      845.40      851.67     34.86 o 
  -5   5   2        0.89        1.65      2.19 o 
  -4   5   2     1062.90     1135.90     37.19 o 
  -3   5   2      632.19      693.58     19.03 o 
  -2   5   2     2517.07     2555.56     55.31 o 
  -1   5   2     1366.30     1468.26     19.70 o 
   0   5   2     3780.56     3819.27     44.93 o 
   1   5   2     1084.07     1203.60     26.86 o 
   2   5   2     3315.04     3299.43    101.08 o 
   3   5   2        2.92        2.84      2.05 o 
   4   5   2      947.59     1007.02     35.35 o 
   5   5   2      575.74      551.83     28.27 o 
   6   5   2     1601.46     1628.78     46.83 o 
   7   5   2       11.77       10.15      6.29 o 
   8   5   2       68.68       56.47     40.55 o 
   9   5   2        1.14        2.92     12.39 o 
  -9   6   2        1.38        1.93      4.36 o 
  -8   6   2       49.08       46.26     25.73 o 
  -7   6   2       91.71       77.91     21.50 o 
  -6   6   2      602.53      621.59     24.98 o 
  -5   6   2        0.80        2.60      2.88 o 
  -4   6   2      531.44      568.32     25.78 o 
  -3   6   2      466.98      521.39     20.42 o 
  -2   6   2     1800.27     1984.96     38.17 o 
  -1   6   2      164.48      178.94      9.38 o 
   0   6   2      987.09     1000.51     20.93 o 
   1   6   2      451.94      448.30     13.80 o 
   2   6   2       68.37       82.79      5.93 o 
   3   6   2      186.19      171.36      9.73 o 
   4   6   2      101.28       88.14      7.07 o 
   5   6   2      250.21      189.31     39.30 o 
   6   6   2       47.07       42.00     16.06 o 
   7   6   2       94.47      101.04     29.46 o 
   8   6   2      112.10       74.62     51.42 o 
   9   6   2        0.01        4.43      9.25 o 
  -9   7   2      161.10      122.09     71.93 o 
  -8   7   2      401.56      426.44     49.07 o 
  -7   7   2       13.06        9.34      5.88 o 
  -6   7   2     1952.79     2123.88     46.79 o 
  -5   7   2      648.08      731.54     30.76 o 
  -4   7   2     4040.42     4258.81    188.41 o 
  -3   7   2      179.69      188.88     13.51 o 
  -2   7   2     3140.12     3420.36     61.48 o 
  -1   7   2      370.23      367.61     16.46 o 
   0   7   2      708.94      701.93     20.22 o 
   1   7   2      136.38      121.89      9.92 o 
   2   7   2      816.07      746.33     32.67 o 
   3   7   2        6.07        4.07      2.84 o 
   4   7   2      528.46      527.47     20.32 o 
   5   7   2       42.73       36.56      7.66 o 
   6   7   2      263.09      288.37     28.14 o 
   7   7   2       44.25       28.13     16.34 o 
   8   7   2       70.69       54.56     44.64 o 
   9   7   2       38.35       22.71     23.25 o 
  -8   8   2        0.18        2.89      5.11 o 
  -7   8   2       30.56       21.61     14.37 o 
  -6   8   2        4.68        4.74      4.55 o 
  -5   8   2       88.55       76.70     26.42 o 
  -4   8   2      381.11      406.30     20.85 o 
  -3   8   2      417.18      429.66     19.87 o 
  -2   8   2       56.09       52.03     18.13 o 
  -1   8   2      387.33      397.48     18.99 o 
   0   8   2      714.94      744.09     27.21 o 
   1   8   2      523.39      523.97     14.60 o 
   2   8   2        7.02        6.54      3.59 o 
   3   8   2        0.40        1.13      1.19 o 
   4   8   2       98.68       76.09     11.13 o 
   5   8   2      808.61      887.56     36.41 o 
   6   8   2        0.43        2.06      4.06 o 
   7   8   2       25.69       18.74     13.49 o 
   8   8   2       13.84       10.90     10.57 o 
  -8   9   2       13.01        5.96      7.86 o 
  -7   9   2      137.62      127.39     37.39 o 
  -6   9   2        2.53        2.28      4.17 o 
  -5   9   2     1149.84     1306.33     66.94 o 
  -4   9   2       20.16       17.36      9.50 o 
  -3   9   2      820.63      908.59     32.99 o 
  -2   9   2      178.09      193.89     16.33 o 
  -1   9   2      792.79      849.73     29.51 o 
   0   9   2       94.70       99.95     19.89 o 
   1   9   2      716.58      782.58     26.97 o 
   2   9   2      150.31      147.56     21.04 o 
   3   9   2      626.05      641.47     31.85 o 
   4   9   2       22.33       18.13     10.65 o 
   5   9   2      356.70      409.87     46.57 o 
   6   9   2       24.04       19.90     11.20 o 
   7   9   2       21.26       15.06      9.55 o 
   8   9   2      137.56      114.56     50.33 o 
  -7  10   2       47.51       28.83     20.52 o 
  -6  10   2       24.98       13.00      8.25 o 
  -5  10   2      386.63      393.16     27.65 o 
  -4  10   2        1.16        2.96      4.69 o 
  -3  10   2       33.41       35.97     14.79 o 
  -2  10   2      137.31      121.84     29.85 o 
  -1  10   2      321.35      348.04     22.90 o 
   0  10   2       81.94       86.14     24.48 o 
   1  10   2       36.56       39.39     16.72 o 
   2  10   2        1.40        2.16      3.25 o 
   3  10   2      129.84      128.77     31.53 o 
   4  10   2       94.32       96.87     39.34 o 
   5  10   2       29.42       27.89     16.61 o 
   6  10   2      459.52      492.04     60.75 o 
   7  10   2      165.36      141.08     39.55 o 
  -7  11   2       73.47       41.54     30.66 o 
  -6  11   2       32.80       15.68      9.43 o 
  -5  11   2        4.66        4.40      6.00 o 
  -4  11   2       55.96       39.97     20.38 o 
  -3  11   2       56.09       47.49     19.72 o 
  -2  11   2      238.59      235.73     35.13 o 
  -1  11   2       85.42       78.49     25.60 o 
   0  11   2      157.61      157.90     36.86 o 
   1  11   2      155.18      122.93     19.61 o 
   2  11   2       19.32       15.31     10.71 o 
   3  11   2      456.43      442.90     29.91 o 
   4  11   2       93.59       80.76     30.55 o 
   5  11   2        6.53        4.51      5.89 o 
   6  11   2        8.09        4.28      5.02 o 
  -6  12   2       32.98       20.52     14.86 o 
  -5  12   2       95.37       64.19     41.73 o 
  -4  12   2      113.29       74.60     39.69 o 
  -3  12   2       11.34        7.75      6.63 o 
  -2  12   2        0.53        3.20      4.78 o 
  -1  12   2       18.79        9.42      5.62 o 
   0  12   2       26.15       24.85     11.09 o 
   1  12   2        0.09        2.57      5.05 o 
   2  12   2      398.04      377.94     42.74 o 
   3  12   2        9.92        6.38      6.30 o 
   4  12   2      205.33      182.29     51.26 o 
   5  12   2       15.44       13.82      8.91 o 
  -4  13   2       34.33       17.74     11.74 o 
  -3  13   2        3.74        3.69      6.05 o 
  -2  13   2        1.02        2.74      4.10 o 
  -1  13   2       88.64       65.19     32.80 o 
   0  13   2       75.55       50.22     29.18 o 
   1  13   2       63.28       39.21     20.40 o 
   2  13   2       40.68       26.90     15.94 o 
   3  13   2       28.64       17.36     13.47 o 
   4  13   2       39.53       16.97     12.19 o 
  -2  14   2        3.61        5.20      6.88 o 
  -1  14   2      548.69      480.16     63.60 o 
   0  14   2       32.23       20.85     14.48 o 
   1  14   2      198.48      180.18     44.85 o 
   2  14   2       72.41       42.35     23.28 o 
  -9   0   3      172.94      221.89     42.69 o 
  -7   0   3       14.12        8.57     10.33 o 
  -5   0   3     3301.79     3512.84    456.92 o 
  -3   0   3     1386.67     1393.09     17.99 o 
  -1   0   3     2839.44     2682.06     32.78 o 
   1   0   3     6067.09     5591.53     26.05 o 
   3   0   3     1493.08     1534.28     30.83 o 
   5   0   3     4650.90     4882.56    329.20 o 
   7   0   3     2505.71     2891.23    170.31 o 
   9   0   3      238.21      248.72     50.27 o 
 -10   1   3       17.12        9.81     10.93 o 
  -9   1   3        5.97        6.95      6.31 o 
  -8   1   3       25.85       19.46     14.08 o 
  -7   1   3      422.88      445.22     26.34 o 
  -6   1   3      161.74      159.27     10.05 o 
  -5   1   3      686.71      650.95     16.23 o 
  -4   1   3      104.21      106.77      5.13 o 
  -3   1   3     1217.94     1248.76     12.13 o 
  -2   1   3       59.21       58.04      2.96 o 
  -1   1   3     7788.78     7236.94     62.10 o 
   0   1   3     2604.55     2353.55     41.99 o 
   1   1   3     1900.56     1829.52     28.29 o 
   2   1   3      530.59      562.52      6.54 o 
   3   1   3      516.59      474.39      7.51 o 
   4   1   3      177.76      159.76      6.18 o 
   5   1   3     1210.82     1153.80     38.30 o 
   6   1   3      407.04      412.07     11.77 o 
   7   1   3      164.34      159.06     27.10 o 
   8   1   3      144.14      125.37     34.18 o 
   9   1   3      268.02      283.93     41.60 o 
  10   1   3       33.17       14.38     14.16 o 
 -10   2   3      107.69       71.32     44.25 o 
  -9   2   3        0.02        1.56      5.30 o 
  -8   2   3        1.34        3.87      5.15 o 
  -7   2   3      373.33      307.79     26.19 o 
  -6   2   3      224.12      184.70      9.05 o 
  -5   2   3       92.24       97.10      5.76 o 
  -4   2   3     3863.04     4175.45     54.49 o 
  -3   2   3     1353.73     1433.65     14.97 o 
  -2   2   3     2004.30     2057.30     19.92 o 
  -1   2   3      300.27      261.10      4.97 o 
   0   2   3     8059.14     7547.00     91.88 o 
   1   2   3     7911.05     6952.15    180.39 o 
   2   2   3     1709.13     1749.57     16.61 o 
   3   2   3      577.81      533.33      8.46 o 
   4   2   3      497.23      481.54     14.61 o 
   5   2   3      869.29      819.27     21.38 o 
   6   2   3     1658.61     1540.14     81.73 o 
   7   2   3        5.22        3.29      2.70 o 
   8   2   3       75.01       61.88     31.29 o 
   9   2   3      170.94      149.42     31.38 o 
  10   2   3       29.33       16.39     14.18 o 
 -10   3   3       30.29       15.19     12.12 o 
  -9   3   3      215.71      233.61     36.85 o 
  -8   3   3       55.60       64.54     30.57 o 
  -7   3   3     1386.05     1402.43     45.40 o 
  -6   3   3      473.10      410.29     31.17 o 
  -5   3   3      281.23      251.14     10.05 o 
  -4   3   3       14.92       14.83      5.87 o 
  -3   3   3     1487.01     1487.80     17.92 o 
  -2   3   3     2484.26     2639.19     23.11 o 
  -1   3   3     1758.56     1816.87     12.07 o 
   0   3   3     5730.30     5660.44     59.18 o 
   1   3   3     1267.20     1309.82     13.15 o 
   2   3   3       33.37       49.13      4.62 o 
   3   3   3     1322.04     1371.49     38.30 o 
   4   3   3      595.87      555.54     30.28 o 
   5   3   3      404.39      405.40     13.39 o 
   6   3   3       30.38       25.39      6.28 o 
   7   3   3       85.60       83.12     23.04 o 
   8   3   3      147.86      152.37     28.53 o 
   9   3   3      109.90       83.24     42.26 o 
  10   3   3      258.35      267.28     49.52 o 
 -10   4   3      265.38      237.29     32.31 o 
  -9   4   3      178.42      169.68     41.60 o 
  -8   4   3      243.58      270.59     36.18 o 
  -7   4   3      215.32      205.39     15.55 o 
  -6   4   3     2173.19     2091.24    169.93 o 
  -5   4   3      693.87      652.36     22.69 o 
  -4   4   3     1057.45     1141.16     27.56 o 
  -3   4   3       33.91       30.85      7.13 o 
  -2   4   3     1905.07     1944.01     52.32 o 
  -1   4   3      361.90      382.46      7.41 o 
   0   4   3      438.58      401.20      7.53 o 
   1   4   3     3296.87     3603.37     40.88 o 
   2   4   3      431.08      406.86     11.44 o 
   3   4   3     2182.12     2019.11    146.60 o 
   4   4   3      120.89      113.18      8.58 o 
   5   4   3     1317.21     1321.30     53.78 o 
   6   4   3      344.33      355.68     16.76 o 
   7   4   3      128.68      133.74     18.14 o 
   8   4   3      213.83      210.30     26.22 o 
   9   4   3      436.96      483.63     70.45 o 
 -10   5   3      204.49      206.21     37.86 o 
  -9   5   3      486.68      498.42     57.87 o 
  -8   5   3        5.06        3.93      6.21 o 
  -7   5   3      559.06      604.01     34.89 o 
  -6   5   3      267.52      251.13     17.02 o 
  -5   5   3     1851.97     1921.64     36.16 o 
  -4   5   3      984.12     1108.03     36.84 o 
  -3   5   3     4018.82     4482.78    412.89 o 
  -2   5   3      133.03      131.18      8.62 o 
  -1   5   3     1513.90     1577.70     28.65 o 
   0   5   3      400.73      390.25     10.16 o 
   1   5   3      883.70      795.94     43.66 o 
   2   5   3        1.58        1.57      2.70 o 
   3   5   3        1.08        2.47      3.17 o 
   4   5   3      580.04      494.03     48.04 o 
   5   5   3      508.42      452.64     31.62 o 
   6   5   3      109.48       94.51     16.47 o 
   7   5   3      272.85      277.29     28.46 o 
   8   5   3      128.07      123.89     39.41 o 
   9   5   3      339.87      333.13     37.16 o 
  -9   6   3      542.67      516.25     42.14 o 
  -8   6   3       34.64       27.72     19.46 o 
  -7   6   3      129.37      107.89     30.16 o 
  -6   6   3        0.03        2.88      3.29 o 
  -5   6   3      224.34      236.79     16.65 o 
  -4   6   3      725.35      783.51     24.49 o 
  -3   6   3       66.59       54.36     13.08 o 
  -2   6   3      120.16      138.12     15.27 o 
  -1   6   3      222.43      224.53     10.25 o 
   0   6   3      435.87      456.62     12.99 o 
   1   6   3     3580.53     3608.98    306.30 o 
   2   6   3       17.43       12.41      6.71 o 
   3   6   3        3.11        7.36      5.33 o 
   4   6   3        0.57        0.90      0.70 o 
   5   6   3      146.52      132.42     11.44 o 
   6   6   3      141.61      156.35     22.95 o 
   7   6   3      329.56      319.20     40.94 o 
   8   6   3       17.05       13.26     11.15 o 
   9   6   3       40.11       32.20     29.36 o 
  -9   7   3      138.36       99.98     45.82 o 
  -8   7   3       88.68       65.80     37.57 o 
  -7   7   3        3.21        1.92      3.58 o 
  -6   7   3       12.17        8.72      4.67 o 
  -5   7   3       14.15       15.36      8.48 o 
  -4   7   3       14.28        9.80      5.80 o 
  -3   7   3       10.84        8.19      5.10 o 
  -2   7   3       69.99       73.13     15.50 o 
  -1   7   3      624.15      669.98     25.81 o 
   0   7   3        2.45        3.02      2.57 o 
   1   7   3       14.71       16.00      6.59 o 
   2   7   3        3.45        4.58      2.31 o 
   3   7   3      251.65      255.19     17.52 o 
   4   7   3        7.37       10.94      6.65 o 
   5   7   3      269.69      282.92     18.78 o 
   6   7   3       83.44       84.01     23.86 o 
   7   7   3      100.77      100.69     33.76 o 
   8   7   3        9.46        8.08     10.55 o 
   9   7   3       24.47       21.27     22.40 o 
  -8   8   3      191.60      166.72     46.91 o 
  -7   8   3      514.83      563.88     50.11 o 
  -6   8   3      405.41      440.46     38.89 o 
  -5   8   3        0.36        2.16      3.55 o 
  -4   8   3       87.98      103.92     26.74 o 
  -3   8   3        5.28        7.05      4.52 o 
  -2   8   3       35.70       36.45     16.01 o 
  -1   8   3        4.82        4.49      4.40 o 
   0   8   3      241.14      223.84     12.78 o 
   1   8   3       84.12       69.64      9.46 o 
   2   8   3       77.09       68.12     10.33 o 
   3   8   3       31.83       31.73     15.67 o 
   4   8   3       23.19       26.85     14.35 o 
   5   8   3       66.80       61.49     26.47 o 
   6   8   3        2.81        3.81      5.23 o 
   7   8   3       84.48       74.98     37.50 o 
   8   8   3        7.93        8.47     10.65 o 
  -8   9   3      122.55       79.60     57.96 o 
  -7   9   3      224.27      206.14     35.69 o 
  -6   9   3       23.22       15.60      9.06 o 
  -5   9   3      338.30      358.10     32.44 o 
  -4   9   3       29.05       27.28     12.41 o 
  -3   9   3      132.92      139.35     25.73 o 
  -2   9   3       72.74       63.78     27.92 o 
  -1   9   3      858.23      871.08     31.95 o 
   0   9   3        7.45        9.63      6.10 o 
   1   9   3      278.78      276.60     16.34 o 
   2   9   3       59.97       46.15     11.24 o 
   3   9   3      329.30      318.33     21.73 o 
   4   9   3      712.44      811.36     43.19 o 
   5   9   3      144.37      154.18     32.34 o 
   6   9   3       41.34       33.19     16.26 o 
   7   9   3        1.14        2.65      5.08 o 
   8   9   3       94.89       91.49     41.22 o 
  -7  10   3       15.02        6.94      6.59 o 
  -6  10   3       22.86       15.25      8.54 o 
  -5  10   3      155.71      138.65     24.15 o 
  -4  10   3      229.41      223.04     27.64 o 
  -3  10   3        5.08        5.76      4.61 o 
  -2  10   3      111.21       98.57     17.88 o 
  -1  10   3      382.51      397.33     20.98 o 
   0  10   3      207.40      197.98     17.85 o 
   1  10   3      343.31      340.92     23.95 o 
   2  10   3       12.48       10.46      6.49 o 
   3  10   3      553.93      582.74     38.38 o 
   4  10   3       12.04       11.49      9.33 o 
   5  10   3      155.19      148.10     32.78 o 
   6  10   3       20.31       15.93     10.08 o 
   7  10   3      178.58      170.58     47.17 o 
  -6  11   3      272.50      254.16     66.37 o 
  -5  11   3      239.48      207.87     29.51 o 
  -4  11   3      280.06      271.16     26.55 o 
  -3  11   3      235.81      256.87     22.39 o 
  -2  11   3       11.53       10.67      7.54 o 
  -1  11   3      288.36      318.79     30.56 o 
   0  11   3      363.63      371.45     43.88 o 
   1  11   3      103.32      100.30     29.35 o 
   2  11   3       44.64       33.78     17.69 o 
   3  11   3      269.11      284.33     34.11 o 
   4  11   3      292.39      259.47     37.01 o 
   5  11   3       54.23       44.50     24.58 o 
   6  11   3       93.67       54.55     36.87 o 
  -5  12   3      437.60      379.50     38.91 o 
  -4  12   3        1.28        3.36      6.78 o 
  -3  12   3      394.61      335.20     41.68 o 
  -2  12   3        8.59        7.07      5.90 o 
  -1  12   3      597.10      628.16     39.85 o 
   0  12   3      579.68      574.30     39.69 o 
   1  12   3      199.04      192.64     47.51 o 
   2  12   3      374.72      379.72     44.85 o 
   3  12   3      363.05      356.99     36.12 o 
   4  12   3      182.82      122.36     42.55 o 
   5  12   3      246.46      230.14     40.53 o 
  -4  13   3        8.72        5.00      5.66 o 
  -3  13   3      130.07       76.12     34.94 o 
  -2  13   3        1.91        2.53      4.56 o 
  -1  13   3      651.82      496.84    116.56 o 
   0  13   3      121.00       71.43     38.37 o 
   1  13   3      226.31      200.13     48.46 o 
   2  13   3      152.93      111.30     62.32 o 
   3  13   3      190.25      167.16     32.74 o 
   4  13   3       73.42       41.60     27.95 o 
  -2  14   3       16.35       12.04      8.95 o 
  -1  14   3      271.17      234.33     40.35 o 
   0  14   3      119.77       80.64     48.81 o 
   1  14   3       39.96       28.60     16.62 o 
   2  14   3       75.40       46.39     37.58 o 
 -10   0   4      112.24       85.29    103.42 o 
  -8   0   4     1229.27     1308.38    100.81 o 
  -6   0   4       85.19       97.49      8.25 o 
  -4   0   4      205.22      180.49     11.56 o 
  -2   0   4     1187.07     1172.53     16.84 o 
   0   0   4     4279.43     4176.60    182.28 o 
   2   0   4     1881.38     1795.74     36.37 o 
   4   0   4      153.43      133.07     11.10 o 
   6   0   4      108.03       95.23     14.50 o 
   8   0   4      196.75      179.84     28.75 o 
  10   0   4       68.18       32.82     63.84 o 
 -10   1   4      710.22      707.45     96.34 o 
  -9   1   4      115.53      103.32     29.68 o 
  -8   1   4      957.69      794.09    134.88 o 
  -7   1   4      151.90       55.27     43.99 o 
  -6   1   4     3170.19     3046.35    104.26 o 
  -5   1   4     1291.51     1362.64     36.75 o 
  -4   1   4     2403.00     2427.31     37.00 o 
  -3   1   4      144.57      131.42      5.20 o 
  -2   1   4     3045.40     3171.83     31.76 o 
  -1   1   4     1025.20     1011.89     10.34 o 
   0   1   4      316.28      255.83      6.43 o 
   1   1   4      559.16      512.35      7.22 o 
   2   1   4     3517.49     3679.10     30.10 o 
   3   1   4       42.48       36.53      4.06 o 
   4   1   4      336.41      354.52     10.62 o 
   5   1   4        0.11        0.90      1.98 o 
   6   1   4      355.60      315.17     27.16 o 
   7   1   4      373.72      391.06     30.41 o 
   8   1   4        1.13        2.36      5.14 o 
   9   1   4       34.50       26.55     18.64 o 
  10   1   4       25.34       11.34     12.13 o 
 -10   2   4       52.68       47.67     44.04 o 
  -9   2   4      480.83      506.82     61.60 o 
  -8   2   4       50.76       72.14     29.47 o 
  -7   2   4      600.81      595.33     25.79 o 
  -6   2   4      708.95      683.57     29.30 o 
  -5   2   4      215.07      198.80      8.77 o 
  -4   2   4      901.80      881.90     16.71 o 
  -3   2   4      580.58      591.42     10.69 o 
  -2   2   4     1456.82     1507.33     14.40 o 
  -1   2   4      623.20      664.96      7.33 o 
   0   2   4       63.90       58.51      2.71 o 
   1   2   4        0.96        2.35      1.14 o 
   2   2   4     3332.62     3433.61     32.69 o 
   3   2   4      175.28      178.77      5.51 o 
   4   2   4      366.50      385.62     10.66 o 
   5   2   4      784.08      774.83     23.65 o 
   6   2   4     2111.77     2148.24    134.95 o 
   7   2   4      116.79      109.79     14.61 o 
   8   2   4       50.94       46.47     23.40 o 
   9   2   4       48.98       27.31     15.81 o 
  10   2   4      128.06       88.41     62.31 o 
 -10   3   4       91.13       55.13     39.06 o 
  -9   3   4      283.55      286.04     42.50 o 
  -8   3   4        5.07        6.19      5.93 o 
  -7   3   4      104.39       94.23     13.65 o 
  -6   3   4      492.23      517.15     19.71 o 
  -5   3   4      216.72      204.44     10.89 o 
  -4   3   4     1014.28     1058.98     26.51 o 
  -3   3   4      233.08      198.36      8.30 o 
  -2   3   4     2486.76     2633.96     26.60 o 
  -1   3   4       88.92       62.47      3.93 o 
   0   3   4     1683.19     1733.24     20.60 o 
   1   3   4     2072.10     1965.01     31.44 o 
   2   3   4     1902.37     1949.79     63.38 o 
   3   3   4     1277.45     1185.86     60.35 o 
   4   3   4      509.22      525.90     16.00 o 
   5   3   4      511.82      546.04     14.72 o 
   6   3   4      599.67      638.12     23.29 o 
   7   3   4       65.35       60.17     21.17 o 
   8   3   4       21.27       22.03     12.77 o 
   9   3   4       23.03       18.21     15.42 o 
 -10   4   4        8.86        5.46      5.42 o 
  -9   4   4      133.50       93.25     51.16 o 
  -8   4   4        1.48        2.86      5.66 o 
  -7   4   4      179.11      171.88     19.38 o 
  -6   4   4     1196.96     1179.65     36.31 o 
  -5   4   4      162.12      153.47      9.76 o 
  -4   4   4      797.20      820.53     28.10 o 
  -3   4   4       14.99       12.25      5.48 o 
  -2   4   4     2091.58     2147.23     48.56 o 
  -1   4   4      584.08      571.51     10.40 o 
   0   4   4        5.72        2.82      1.60 o 
   1   4   4       79.23       66.45      7.85 o 
   2   4   4      728.50      704.15     17.22 o 
   3   4   4       70.77       72.89     11.47 o 
   4   4   4      575.72      570.12     21.18 o 
   5   4   4      106.29      105.09     11.72 o 
   6   4   4      265.77      280.79     16.97 o 
   7   4   4       95.93       93.93     17.20 o 
   8   4   4      184.52      191.26     34.81 o 
   9   4   4      234.63      261.70     44.63 o 
  -9   5   4       95.47       69.32     47.74 o 
  -8   5   4       10.59        4.91      4.60 o 
  -7   5   4      313.68      314.51     24.85 o 
  -6   5   4       50.24       46.82     17.07 o 
  -5   5   4       14.36        9.61      6.15 o 
  -4   5   4     1551.49     1703.98     51.43 o 
  -3   5   4      576.04      604.74     21.13 o 
  -2   5   4      929.08      981.84     23.64 o 
  -1   5   4      372.55      362.51     10.70 o 
   0   5   4     4523.24     4938.38     65.06 o 
   1   5   4     1943.77     1819.25    136.81 o 
   2   5   4      846.69      847.03     26.88 o 
   3   5   4       28.99       29.39     14.34 o 
   4   5   4     1836.67     2045.91     38.32 o 
   5   5   4     1009.69      935.51     75.07 o 
   6   5   4      321.09      225.47     41.67 o 
   7   5   4        0.37        1.21      4.15 o 
   8   5   4      536.41      606.50     71.64 o 
   9   5   4       37.64       24.01     21.63 o 
  -9   6   4       13.88        8.38      9.01 o 
  -8   6   4       79.89       66.85     42.38 o 
  -7   6   4       37.43       18.59     12.30 o 
  -6   6   4      218.22      201.58     21.78 o 
  -5   6   4      390.71      407.79     24.10 o 
  -4   6   4       26.45       25.99     11.21 o 
  -3   6   4      203.52      219.35     15.01 o 
  -2   6   4      522.27      559.38     22.49 o 
  -1   6   4      145.10      151.12      9.02 o 
   0   6   4     5629.64     5938.53    505.82 o 
   1   6   4      115.52       94.39      9.27 o 
   2   6   4     1792.43     1843.55     59.57 o 
   3   6   4        1.11        5.04      4.16 o 
   4   6   4     1427.24     1608.06     41.90 o 
   5   6   4      148.04      138.97     19.99 o 
   6   6   4      287.52      364.55     26.43 o 
   7   6   4       23.93       18.54     11.57 o 
   8   6   4      225.06      265.37     40.15 o 
   9   6   4       52.49       27.67     26.45 o 
  -9   7   4       57.07       32.88     27.14 o 
  -8   7   4      225.43      193.83     41.50 o 
  -7   7   4        5.01        3.52      4.89 o 
  -6   7   4        1.94        3.46      3.73 o 
  -5   7   4      153.21      142.90     31.16 o 
  -4   7   4       19.86       16.40      7.93 o 
  -3   7   4        9.30       10.16      5.49 o 
  -2   7   4      105.53      113.00     18.92 o 
  -1   7   4       70.24       60.77     12.16 o 
   0   7   4       11.13       10.14      5.04 o 
   1   7   4       10.79        9.05      4.16 o 
   2   7   4       88.59       89.89     15.48 o 
   3   7   4      233.78      210.91     18.33 o 
   4   7   4        0.68        2.83      4.13 o 
   5   7   4      368.55      405.70     22.12 o 
   6   7   4      590.98      683.18     50.14 o 
   7   7   4      108.38      117.09     53.28 o 
   8   7   4      339.98      351.03     47.81 o 
  -8   8   4        3.15        3.19      5.61 o 
  -7   8   4        2.32        2.14      4.72 o 
  -6   8   4       26.50       20.21      9.71 o 
  -5   8   4       10.25        6.59      4.59 o 
  -4   8   4        9.06       11.22      5.70 o 
  -3   8   4      331.52      322.27     19.37 o 
  -2   8   4      532.26      554.22     21.48 o 
  -1   8   4      410.28      452.44     17.15 o 
   0   8   4      276.83      265.09     12.88 o 
   1   8   4      150.78      128.75     12.39 o 
   2   8   4       63.02       61.67     21.88 o 
   3   8   4      530.78      588.15     27.17 o 
   4   8   4      229.00      259.69     24.28 o 
   5   8   4        7.10        2.91      6.38 o 
   6   8   4       19.18        9.39      6.46 o 
   7   8   4      314.71      352.44     41.25 o 
   8   8   4      246.73      294.54     40.67 o 
  -8   9   4       45.76       23.37     19.83 o 
  -7   9   4       11.29        5.53      5.69 o 
  -6   9   4       31.46       25.74     11.63 o 
  -5   9   4       71.68       62.00     24.00 o 
  -4   9   4      310.82      308.43     30.15 o 
  -3   9   4      452.08      449.94     22.34 o 
  -2   9   4       99.85      101.43     17.40 o 
  -1   9   4      699.28      689.95     27.12 o 
   0   9   4      178.15      176.39     13.97 o 
   1   9   4      707.76      680.45     25.48 o 
   2   9   4       20.90       16.27      9.78 o 
   3   9   4       74.26       74.80     25.85 o 
   4   9   4       32.69       34.20     19.23 o 
   5   9   4      301.66      344.81     29.00 o 
   6   9   4       95.53       65.59     24.98 o 
   7   9   4      303.06      310.78     44.12 o 
  -7  10   4        0.55        1.11      3.26 o 
  -6  10   4       24.89       16.57     10.74 o 
  -5  10   4        0.17        3.59      4.38 o 
  -4  10   4      753.70      780.46     40.15 o 
  -3  10   4       61.50       47.31     19.13 o 
  -2  10   4      122.63      117.00     25.59 o 
  -1  10   4      333.51      328.36     18.11 o 
   0  10   4      248.41      225.43     19.90 o 
   1  10   4      516.33      489.96     28.99 o 
   2  10   4      118.85      132.88     40.07 o 
   3  10   4      294.47      301.14     27.36 o 
   4  10   4       45.72       39.25     19.07 o 
   5  10   4      337.61      333.83     48.20 o 
   6  10   4       62.94       46.45     29.41 o 
   7  10   4        1.76        1.96      5.06 o 
  -6  11   4      327.24      297.66     32.69 o 
  -5  11   4      105.11       81.06     27.05 o 
  -4  11   4      519.63      531.25     42.58 o 
  -3  11   4       10.71        6.32      4.62 o 
  -2  11   4      171.40      155.51     34.13 o 
  -1  11   4      475.24      460.02     37.20 o 
   0  11   4     1289.95     1399.71     40.35 o 
   1  11   4      147.79      117.36     35.98 o 
   2  11   4       36.09       37.56     19.31 o 
   3  11   4      514.44      495.90     34.25 o 
   4  11   4      325.00      344.86     33.20 o 
   5  11   4       79.15       60.22     31.35 o 
   6  11   4       67.20       43.77     32.87 o 
  -5  12   4      114.12       63.99     34.70 o 
  -4  12   4      226.73      185.44     32.38 o 
  -3  12   4       89.47       62.41     28.07 o 
  -2  12   4       82.51       54.27     25.71 o 
  -1  12   4       86.61       62.30     29.88 o 
   0  12   4      413.79      365.92     35.24 o 
   1  12   4        5.54        3.80      5.02 o 
   2  12   4      131.82      113.33     31.75 o 
   3  12   4        2.92        3.05      6.81 o 
   4  12   4       37.30       20.73     13.03 o 
   5  12   4       48.72       29.72     19.22 o 
  -4  13   4      109.32       59.23     36.24 o 
  -3  13   4      124.33      105.17     31.18 o 
  -2  13   4        9.86       12.16      7.59 o 
  -1  13   4      743.93      748.83     85.60 o 
   0  13   4       21.17       13.25      8.86 o 
   1  13   4       31.61       25.91     16.13 o 
   2  13   4       40.36       25.53     15.85 o 
   3  13   4        1.83        2.93      8.15 o 
  -1  14   4        1.56        3.87      4.57 o 
   0  14   4      109.00       64.74     38.55 o 
  -9   0   5        2.28        5.93     11.00 o 
  -7   0   5      124.61       38.48     55.61 o 
  -5   0   5      574.44      613.37     61.37 o 
  -3   0   5      988.76     1007.27     25.12 o 
  -1   0   5     1102.97     1040.41     23.88 o 
   1   0   5       76.74       69.85      3.87 o 
   3   0   5      182.13      199.52     10.91 o 
   5   0   5      119.10      123.83     12.72 o 
   7   0   5      392.55      376.04     36.87 o 
   9   0   5      283.83      228.65     53.90 o 
 -10   1   5       16.03        5.59      6.78 o 
  -9   1   5      604.46      667.51     66.41 o 
  -8   1   5       31.37       28.56     16.70 o 
  -7   1   5       36.95       35.16     14.74 o 
  -6   1   5      198.31      168.38     13.05 o 
  -5   1   5     1793.04     1869.48     56.99 o 
  -4   1   5      103.29       90.74      6.49 o 
  -3   1   5      187.38      171.13      6.19 o 
  -2   1   5      307.38      367.31      7.54 o 
  -1   1   5     1678.58     1721.78     26.91 o 
   0   1   5      168.87      180.88      4.73 o 
   1   1   5     1025.82     1032.71     12.88 o 
   2   1   5        7.28       13.04      4.26 o 
   3   1   5     1129.80     1168.59     18.67 o 
   4   1   5       13.27       13.25      5.91 o 
   5   1   5     1342.77     1436.06     24.90 o 
   6   1   5      651.29      677.74     23.49 o 
   7   1   5      251.68      293.26     28.08 o 
   8   1   5        0.43        1.83      4.42 o 
   9   1   5      632.54      484.69     82.75 o 
 -10   2   5       70.39       47.52     32.96 o 
  -9   2   5      114.38       93.16     47.09 o 
  -8   2   5       96.91       88.87     42.06 o 
  -7   2   5      536.36      550.06     22.75 o 
  -6   2   5      801.36      815.35     25.06 o 
  -5   2   5      623.88      595.59     20.83 o 
  -4   2   5      279.89      278.78     11.26 o 
  -3   2   5      715.54      763.75     14.69 o 
  -2   2   5     4713.38     4978.70     67.42 o 
  -1   2   5     1821.28     1884.08     37.38 o 
   0   2   5     2750.37     2759.69     43.78 o 
   1   2   5      109.93      123.43      4.06 o 
   2   2   5      602.97      602.04     10.93 o 
   3   2   5       37.96       30.23      5.52 o 
   4   2   5      454.21      475.47     16.51 o 
   5   2   5      390.06      398.27     15.23 o 
   6   2   5      836.63      925.93     29.63 o 
   7   2   5      106.98       96.24     21.86 o 
   8   2   5      317.85      336.25     28.79 o 
   9   2   5      126.07       84.07     69.99 o 
 -10   3   5      434.00      482.64     52.63 o 
  -9   3   5       98.71       74.70     42.62 o 
  -8   3   5      223.26      230.49     24.23 o 
  -7   3   5       94.25       79.95     24.17 o 
  -6   3   5      679.16      720.01     27.38 o 
  -5   3   5      350.47      333.18     15.39 o 
  -4   3   5      630.17      669.74     25.03 o 
  -3   3   5      288.18      317.60     12.06 o 
  -2   3   5       58.85       47.77      5.73 o 
  -1   3   5     2488.56     2648.17     33.51 o 
   0   3   5      194.76      183.98      5.33 o 
   1   3   5       70.97       66.34      3.85 o 
   2   3   5        5.78       12.30      3.68 o 
   3   3   5      437.32      426.62     12.17 o 
   4   3   5       72.55       77.46     10.82 o 
   5   3   5      369.75      376.85     15.17 o 
   6   3   5      133.34      114.45     11.55 o 
   7   3   5      555.97      587.89     31.84 o 
   8   3   5      283.60      320.36     40.46 o 
   9   3   5        8.79        8.54      9.67 o 
  -9   4   5      265.92      277.29     41.79 o 
  -8   4   5       41.38       34.83     21.36 o 
  -7   4   5       34.18       30.31     15.33 o 
  -6   4   5      372.92      372.97     21.16 o 
  -5   4   5      638.54      676.39     20.80 o 
  -4   4   5       65.38       65.28     13.51 o 
  -3   4   5      298.43      254.29     13.14 o 
  -2   4   5      224.16      226.26     11.16 o 
  -1   4   5     4006.42     4077.78     61.64 o 
   0   4   5       19.05       22.52      5.83 o 
   1   4   5     1644.58     1551.34     43.98 o 
   2   4   5      394.85      374.14     13.57 o 
   3   4   5      265.56      260.15     15.22 o 
   4   4   5      474.59      469.55     29.69 o 
   5   4   5      521.84      513.29     23.45 o 
   6   4   5      414.84      407.01     18.44 o 
   7   4   5       58.24       59.70     26.48 o 
   8   4   5       74.70       65.88     42.38 o 
   9   4   5      130.85       87.34     68.50 o 
  -9   5   5       48.83       32.20     21.14 o 
  -8   5   5      221.36      230.86     31.56 o 
  -7   5   5      150.82      127.53     32.85 o 
  -6   5   5      104.48       99.37     17.34 o 
  -5   5   5       52.46       55.49     19.73 o 
  -4   5   5      102.93      101.64     12.90 o 
  -3   5   5      567.59      554.42     23.87 o 
  -2   5   5       17.55       15.33      6.78 o 
  -1   5   5       20.96       29.81     10.27 o 
   0   5   5      663.44      718.04     17.58 o 
   1   5   5     1084.22      977.40     45.89 o 
   2   5   5      302.11      316.30     16.40 o 
   3   5   5       88.77       80.05     20.72 o 
   4   5   5      110.92      111.23     18.13 o 
   5   5   5      335.38      364.07     23.33 o 
   6   5   5      124.91      124.82     19.78 o 
   7   5   5       40.52       42.28     22.44 o 
   8   5   5       23.77       16.87     14.17 o 
   9   5   5        2.07        4.61      9.80 o 
  -9   6   5      184.57      148.64     40.09 o 
  -8   6   5       75.61       51.54     33.22 o 
  -7   6   5     1434.13     1529.59     52.94 o 
  -6   6   5       25.37       20.77     10.21 o 
  -5   6   5     1676.55     1783.05     49.55 o 
  -4   6   5       67.09       67.39     22.99 o 
  -3   6   5     1874.47     1983.06     35.83 o 
  -2   6   5      304.90      317.68     18.40 o 
  -1   6   5     1583.69     1594.24     48.39 o 
   0   6   5      492.36      440.10     30.81 o 
   1   6   5     1207.85     1078.20     99.85 o 
   2   6   5       80.47       89.22     17.61 o 
   3   6   5     1512.88     1670.78     35.82 o 
   4   6   5      106.68      120.90     24.32 o 
   5   6   5      720.71      813.73     33.33 o 
   6   6   5        7.17        7.97      6.01 o 
   7   6   5      152.30      172.77     34.67 o 
   8   6   5        3.97        4.83      9.54 o 
  -9   7   5       46.09       20.71     21.85 o 
  -8   7   5        0.14        0.88      5.37 o 
  -7   7   5        1.25        2.96      3.75 o 
  -6   7   5        0.30        3.01      3.88 o 
  -5   7   5       81.14       74.78     24.34 o 
  -4   7   5       83.87       89.64     25.21 o 
  -3   7   5      211.99      225.41     15.89 o 
  -2   7   5       45.40       42.38     17.51 o 
  -1   7   5      907.73      962.31     24.89 o 
   0   7   5      218.22      205.78     12.39 o 
   1   7   5     1742.17     1355.85    240.25 o 
   2   7   5       44.42       46.07     14.54 o 
   3   7   5     1368.71     1422.45     46.95 o 
   4   7   5       18.86       14.40      9.43 o 
   5   7   5      141.79      158.53     22.39 o 
   6   7   5        1.28        3.01      4.15 o 
   7   7   5       45.83       38.87     24.48 o 
   8   7   5       17.35       13.26     11.98 o 
  -8   8   5      171.18      144.96     34.65 o 
  -7   8   5      118.35      122.99     26.35 o 
  -6   8   5      177.45      188.95     33.23 o 
  -5   8   5      539.08      570.67     33.51 o 
  -4   8   5     2184.94     2436.94     61.77 o 
  -3   8   5     1089.89     1156.83     36.95 o 
  -2   8   5      123.04      131.40     17.49 o 
  -1   8   5      491.13      536.41     21.44 o 
   0   8   5     3038.37     3229.00     58.37 o 
   1   8   5     2849.72     2617.97    249.26 o 
   2   8   5      254.37      277.36     20.87 o 
   3   8   5      861.96      938.98     38.23 o 
   4   8   5     1563.61     1717.24     81.44 o 
   5   8   5      584.50      705.24     37.53 o 
   6   8   5       70.71       59.28     28.87 o 
   7   8   5       55.20       42.30     25.96 o 
   8   8   5       45.78       21.63     25.28 o 
  -7   9   5      151.32       82.33     51.67 o 
  -6   9   5      249.86      254.73     32.62 o 
  -5   9   5       19.62       14.54      8.62 o 
  -4   9   5      296.07      273.29     25.79 o 
  -3   9   5        8.97        5.60      4.36 o 
  -2   9   5       31.25       28.65     14.09 o 
  -1   9   5      155.93      154.00     19.43 o 
   0   9   5      314.20      314.30     19.36 o 
   1   9   5      101.66       83.31     17.62 o 
   2   9   5      137.01      125.79     36.29 o 
   3   9   5      105.84       80.08     21.22 o 
   4   9   5      250.46      231.01     32.52 o 
   5   9   5        1.90        2.49      4.44 o 
   6   9   5        6.67        6.34      5.61 o 
   7   9   5      135.31       90.65     37.02 o 
  -7  10   5        4.54        2.86      4.81 o 
  -6  10   5      260.94      243.17     33.16 o 
  -5  10   5        9.25        6.60      5.07 o 
  -4  10   5      215.57      223.32     32.63 o 
  -3  10   5       52.91       33.16     14.62 o 
  -2  10   5       90.62      101.17     27.84 o 
  -1  10   5      196.18      193.89     25.96 o 
   0  10   5        7.85        3.65      3.48 o 
   1  10   5       31.74       24.48     13.04 o 
   2  10   5       46.99       48.69     25.26 o 
   3  10   5        1.40        3.74      5.47 o 
   4  10   5        0.22        3.34      5.49 o 
   5  10   5      113.97       80.20     46.31 o 
   6  10   5      118.85       82.95     62.07 o 
  -6  11   5        0.29        1.53      3.02 o 
  -5  11   5        3.15        2.93      3.89 o 
  -4  11   5       25.00       12.45      8.01 o 
  -3  11   5       79.67       52.40     26.96 o 
  -2  11   5       37.91       23.91     12.00 o 
  -1  11   5      327.48      317.02     26.96 o 
   0  11   5       15.95        7.25      6.88 o 
   1  11   5        2.25        2.31      4.42 o 
   2  11   5       89.64       72.62     25.75 o 
   3  11   5      177.72      159.44     22.43 o 
   4  11   5       30.71       22.00     14.22 o 
   5  11   5      189.92      167.79     27.84 o 
  -5  12   5       40.36       15.97      9.42 o 
  -4  12   5        6.22        4.22      5.50 o 
  -3  12   5        5.26        4.55      4.49 o 
  -2  12   5      116.13       80.18     29.93 o 
  -1  12   5      157.82      121.54     25.82 o 
   0  12   5        4.25        4.09      5.89 o 
   1  12   5       26.69       20.28     12.45 o 
   2  12   5       46.15       25.28     13.37 o 
   3  12   5      170.84      124.91     28.51 o 
   4  12   5       19.42        8.85      6.80 o 
  -3  13   5      128.57       61.16     38.93 o 
  -2  13   5        7.20        3.89      5.01 o 
  -1  13   5       30.80       22.76     14.41 o 
   0  13   5       25.21       16.63     12.03 o 
   1  13   5       32.75       22.72     13.76 o 
   2  13   5        0.26        1.82      5.34 o 
   3  13   5        5.83        6.84      7.45 o 
 -10   0   6        1.89        4.19      9.18 o 
  -8   0   6        8.95        3.09      7.62 o 
  -6   0   6       41.91       36.19     19.99 o 
  -4   0   6       45.55       56.11     27.17 o 
  -2   0   6      571.34      638.89     17.95 o 
   0   0   6      263.21      281.81     15.16 o 
   2   0   6     6022.31     6374.64    144.00 o 
   4   0   6      152.66      159.92     20.98 o 
   6   0   6     2483.72     2660.25     86.54 o 
   8   0   6        2.37        2.07      4.06 o 
 -10   1   6       49.65       36.89     28.63 o 
  -9   1   6       92.99       79.56     44.71 o 
  -8   1   6        5.74        4.23      4.72 o 
  -7   1   6      261.86      237.53     17.38 o 
  -6   1   6     2306.03     2174.97     95.97 o 
  -5   1   6        0.02        2.29      3.30 o 
  -4   1   6     1534.21     1411.55    106.31 o 
  -3   1   6       24.62       36.95      5.65 o 
  -2   1   6     5038.30     5432.39     77.81 o 
  -1   1   6        1.08        0.83      0.70 o 
   0   1   6     2554.72     2556.88     44.25 o 
   1   1   6        1.27        1.93      1.05 o 
   2   1   6     2905.79     2785.22     46.15 o 
   3   1   6       43.20       38.45      4.64 o 
   4   1   6     2425.39     2608.20     71.64 o 
   5   1   6      275.51      281.61     16.46 o 
   6   1   6     2630.08     3000.42     60.12 o 
   7   1   6      148.19      132.30     31.49 o 
   8   1   6      611.26      579.68     73.23 o 
   9   1   6       12.15        5.88      6.17 o 
 -10   2   6       10.55        5.88      6.86 o 
  -9   2   6      526.16      565.22     55.96 o 
  -8   2   6        0.50        2.33      6.18 o 
  -7   2   6       60.24       58.46     17.76 o 
  -6   2   6        0.06        1.36      2.57 o 
  -5   2   6     2121.78     2135.44     46.49 o 
  -4   2   6        0.03        1.79      2.34 o 
  -3   2   6       17.04       10.98      4.56 o 
  -2   2   6        2.89        1.92      1.48 o 
  -1   2   6       91.69       84.60      4.21 o 
   0   2   6       57.35       61.30      2.71 o 
   1   2   6       43.32       35.19      3.83 o 
   2   2   6       35.38       32.45      4.15 o 
   3   2   6       83.78       81.92      9.84 o 
   4   2   6      190.63      205.07     10.38 o 
   5   2   6      115.22      105.05     15.51 o 
   6   2   6       14.90       11.67      6.02 o 
   7   2   6        5.67        3.87      3.65 o 
   8   2   6       81.16       68.16     42.83 o 
   9   2   6       38.13       22.24     19.95 o 
  -9   3   6        0.51        0.87      6.84 o 
  -8   3   6      104.45       83.96     38.45 o 
  -7   3   6       30.69       25.86     13.79 o 
  -6   3   6        0.27        1.91      3.25 o 
  -5   3   6      391.31      400.73     17.32 o 
  -4   3   6       72.81       71.81     14.10 o 
  -3   3   6      202.26      213.18     11.05 o 
  -2   3   6      718.19      704.75     14.60 o 
  -1   3   6     1000.08     1057.43     17.38 o 
   0   3   6      416.24      381.79      8.47 o 
   1   3   6     1968.40     1965.78     26.66 o 
   2   3   6      813.51      742.74     34.45 o 
   3   3   6      101.06       89.10      9.77 o 
   4   3   6       20.89       20.98      6.97 o 
   5   3   6     1682.94     1854.54     50.15 o 
   6   3   6        7.94       10.36      5.49 o 
   7   3   6        0.15        2.13      2.92 o 
   8   3   6       32.40       35.97     23.23 o 
   9   3   6      201.53      189.61     45.22 o 
  -9   4   6       77.35       47.81     31.45 o 
  -8   4   6      807.85      903.40     52.17 o 
  -7   4   6        0.08        2.11      2.75 o 
  -6   4   6     1127.41     1150.33     39.16 o 
  -5   4   6      248.69      246.41     16.06 o 
  -4   4   6     1670.41     1791.64     32.65 o 
  -3   4   6      790.67      802.39     27.94 o 
  -2   4   6      286.33      284.23     11.63 o 
  -1   4   6     1535.45     1596.35     40.50 o 
   0   4   6      388.24      399.31     10.79 o 
   1   4   6      909.38      902.11     20.49 o 
   2   4   6      559.19      478.86     38.55 o 
   3   4   6       48.17       41.31     15.97 o 
   4   4   6       49.84       36.90      6.91 o 
   5   4   6       33.17       23.42      8.76 o 
   6   4   6       66.54       63.16     22.22 o 
   7   4   6       44.64       31.76     15.90 o 
   8   4   6       86.38       67.72     43.93 o 
   9   4   6        0.32        2.36      7.23 o 
  -9   5   6       53.44       30.53     19.80 o 
  -8   5   6        2.25        4.86      6.36 o 
  -7   5   6       68.70       53.16     21.55 o 
  -6   5   6       37.74       33.16     12.56 o 
  -5   5   6      124.91      121.43     21.68 o 
  -4   5   6        9.93        8.03      4.54 o 
  -3   5   6       20.75       25.71      9.82 o 
  -2   5   6       40.29       38.51     13.81 o 
  -1   5   6      286.48      270.13     12.30 o 
   0   5   6        0.77        0.93      1.53 o 
   1   5   6      571.71      512.71     26.06 o 
   2   5   6      410.70      410.96     20.64 o 
   3   5   6      879.44      937.10     24.47 o 
   4   5   6       38.01       41.86     15.82 o 
   5   5   6        0.14        1.85      3.37 o 
   6   5   6        0.02        1.01      4.05 o 
   7   5   6      111.16      111.06     26.30 o 
   8   5   6        1.02        2.98      7.41 o 
  -9   6   6       54.22       35.42     24.10 o 
  -8   6   6      654.89      696.05     54.50 o 
  -7   6   6       45.44       31.09     19.84 o 
  -6   6   6      722.20      805.64     43.09 o 
  -5   6   6      129.21      128.06     17.72 o 
  -4   6   6     1897.40     1998.33     57.48 o 
  -3   6   6      105.45      101.34     16.54 o 
  -2   6   6      467.48      485.36     17.30 o 
  -1   6   6      295.06      294.68     15.56 o 
   0   6   6     1081.91     1131.96     35.59 o 
   1   6   6      439.80      270.13     67.92 o 
   2   6   6        7.92        8.09      5.03 o 
   3   6   6        0.04        1.45      4.41 o 
   4   6   6        2.93        2.92      4.29 o 
   5   6   6        3.60        1.89      4.23 o 
   6   6   6       39.51       30.21     19.41 o 
   7   6   6       75.30       61.08     32.05 o 
   8   6   6        3.60        7.59      8.32 o 
  -8   7   6        1.54        3.15      6.06 o 
  -7   7   6        0.17        2.36      4.05 o 
  -6   7   6       66.50       50.87     20.27 o 
  -5   7   6       40.32       36.62     15.41 o 
  -4   7   6      116.11      107.67     28.52 o 
  -3   7   6      285.31      290.86     19.05 o 
  -2   7   6       38.55       32.23     14.93 o 
  -1   7   6       40.94       44.05     17.71 o 
   0   7   6        8.01        7.14      3.92 o 
   1   7   6      200.78      198.95     17.50 o 
   2   7   6        1.63        3.82      4.83 o 
   3   7   6        0.43        2.52      4.25 o 
   4   7   6       14.22       20.00     10.79 o 
   5   7   6        4.60        2.33      5.06 o 
   6   7   6        3.44        3.29      4.20 o 
   7   7   6      131.22      132.51     30.22 o 
   8   7   6       19.92       14.32     11.84 o 
  -8   8   6      374.85      349.46     57.20 o 
  -7   8   6      409.49      431.29     46.96 o 
  -6   8   6      669.88      685.42     37.73 o 
  -5   8   6       36.75       31.21     13.09 o 
  -4   8   6       22.23       17.10      9.48 o 
  -3   8   6      503.39      540.05     25.27 o 
  -2   8   6      636.28      642.96     24.86 o 
  -1   8   6        0.90        2.92      4.26 o 
   0   8   6       29.66       26.15     11.48 o 
   1   8   6      143.94      142.79     23.25 o 
   2   8   6        3.85        4.81      4.84 o 
   3   8   6      179.52      149.71     21.30 o 
   4   8   6        1.78        1.99      5.39 o 
   5   8   6        8.63        6.87      5.92 o 
   6   8   6       25.00       20.54     11.62 o 
   7   8   6        7.01        3.62      5.15 o 
  -7   9   6        0.13        1.13      4.72 o 
  -6   9   6       12.91        9.60      6.56 o 
  -5   9   6       55.00       29.26     13.34 o 
  -4   9   6      360.91      369.42     30.55 o 
  -3   9   6        7.71        5.71      5.94 o 
  -2   9   6      289.42      300.40     20.30 o 
  -1   9   6      613.69      637.14     24.41 o 
   0   9   6     3050.29     3380.55     73.03 o 
   1   9   6       69.70       55.28     25.89 o 
   2   9   6      609.29      655.21     39.34 o 
   3   9   6      384.45      354.10     32.57 o 
   4   9   6      906.69      968.10     49.10 o 
   5   9   6       27.33       14.83     10.13 o 
   6   9   6       96.43       94.70     22.04 o 
   7   9   6       57.98       28.72     29.00 o 
  -6  10   6       22.71       13.63      8.93 o 
  -5  10   6      247.88      262.34     31.99 o 
  -4  10   6        0.45        1.74      3.90 o 
  -3  10   6      375.82      378.93     28.38 o 
  -2  10   6       45.09       27.32     14.02 o 
  -1  10   6      578.12      600.24     48.89 o 
   0  10   6      134.45      127.86     28.89 o 
   1  10   6      200.67      179.83     33.70 o 
   2  10   6       74.99       50.53     27.89 o 
   3  10   6       12.66        8.45      6.83 o 
   4  10   6        0.81        3.29      5.31 o 
   5  10   6       33.94       25.60     17.72 o 
   6  10   6        0.64        1.25      4.11 o 
  -6  11   6        0.07        3.73      4.19 o 
  -5  11   6      110.87       55.25     32.71 o 
  -4  11   6       38.21       23.93     12.93 o 
  -3  11   6       65.02       36.24     19.16 o 
  -2  11   6       58.19       53.54     26.27 o 
  -1  11   6       93.34       68.26     33.95 o 
   0  11   6      487.93      509.30     41.71 o 
   1  11   6       50.54       26.05     14.99 o 
   2  11   6      249.85      288.02     30.21 o 
   3  11   6        0.14        1.93      5.76 o 
   4  11   6      424.09      496.12     33.17 o 
   5  11   6        6.41        3.90      5.24 o 
  -4  12   6       31.94       18.07     11.23 o 
  -3  12   6        0.03        2.05      4.61 o 
  -2  12   6        2.68        3.87      6.06 o 
  -1  12   6       28.91       17.27     12.63 o 
   0  12   6      101.60       80.67     38.62 o 
   1  12   6       48.03       27.26     15.47 o 
   2  12   6        5.58        5.22      5.99 o 
   3  12   6        6.79        4.90      6.05 o 
   4  12   6       46.52       26.83     19.86 o 
  -2  13   6      158.64      124.17     34.03 o 
  -1  13   6      201.93      159.47     44.08 o 
   0  13   6       95.38       60.31     36.57 o 
   1  13   6      148.06      109.52     41.87 o 
   2  13   6       75.71       51.71     26.19 o 
  -9   0   7        1.28        2.33     12.72 o 
  -7   0   7       53.59       47.89     23.31 o 
  -5   0   7     1109.81     1143.54     48.16 o 
  -3   0   7      437.54      466.05     21.07 o 
  -1   0   7     1600.53     1743.20     58.51 o 
   1   0   7     1812.21     1486.04    172.24 o 
   3   0   7        5.07        3.32      3.42 o 
   5   0   7       71.03       67.77     22.31 o 
   7   0   7      246.83      218.98     34.09 o 
   9   0   7       29.94        9.92     15.28 o 
  -9   1   7      905.45      976.94     69.58 o 
  -8   1   7      458.11      423.55     60.68 o 
  -7   1   7      460.20      483.98     27.38 o 
  -6   1   7      410.26      418.98     18.77 o 
  -5   1   7     2722.63     2824.84     88.98 o 
  -4   1   7      244.68      250.92     14.45 o 
  -3   1   7     2988.68     3110.10     74.05 o 
  -2   1   7      438.23      455.02     12.12 o 
  -1   1   7     6491.20     6686.96    142.90 o 
   0   1   7     1010.67      978.05     47.45 o 
   1   1   7     2056.41     1618.91    177.52 o 
   2   1   7      391.05      411.72     10.76 o 
   3   1   7      383.66      343.42     15.83 o 
   4   1   7      248.80      243.56     14.57 o 
   5   1   7       15.30       17.77      7.92 o 
   6   1   7      212.41      200.48     15.85 o 
   7   1   7        0.06        1.42      2.62 o 
   8   1   7       15.87        9.40     10.31 o 
   9   1   7       18.34       11.05      9.44 o 
  -9   2   7       70.21       47.97     31.55 o 
  -8   2   7        0.10        2.74      6.70 o 
  -7   2   7       83.72       65.34     20.98 o 
  -6   2   7      937.84      978.95     33.56 o 
  -5   2   7      396.09      377.23     19.76 o 
  -4   2   7       28.17       26.48     11.05 o 
  -3   2   7        1.90        1.41      1.78 o 
  -2   2   7      253.03      267.68      9.64 o 
  -1   2   7      474.85      487.68     15.38 o 
   0   2   7       16.31       23.30      5.57 o 
   1   2   7      545.72      512.73     12.59 o 
   2   2   7      247.09      221.56      8.18 o 
   3   2   7      100.29      110.43     11.97 o 
   4   2   7      102.22       89.72     10.58 o 
   5   2   7      218.24      216.98     19.05 o 
   6   2   7       12.28       13.18      6.67 o 
   7   2   7      196.06      191.48     35.86 o 
   8   2   7      228.18      218.50     34.47 o 
   9   2   7       15.83        7.85      8.78 o 
  -9   3   7       85.73       76.52     47.83 o 
  -8   3   7      337.21      361.06     41.89 o 
  -7   3   7      312.09      325.44     31.32 o 
  -6   3   7      244.84      273.65     17.45 o 
  -5   3   7     1259.16     1239.52     68.05 o 
  -4   3   7      171.01      177.83     14.30 o 
  -3   3   7      161.05      156.95     16.38 o 
  -2   3   7      662.28      541.94     41.38 o 
  -1   3   7      545.70      535.47     14.07 o 
   0   3   7      259.72      246.93      7.42 o 
   1   3   7       94.80       94.62      5.08 o 
   2   3   7     1268.17     1297.16     32.47 o 
   3   3   7     1572.21     1518.96    102.95 o 
   4   3   7      174.60      180.24      9.99 o 
   5   3   7      302.85      315.06     16.61 o 
   6   3   7      384.34      407.01     31.11 o 
   7   3   7      557.79      503.93     53.71 o 
   8   3   7       26.50       16.36     14.44 o 
  -9   4   7      149.38      139.97     31.23 o 
  -8   4   7       70.69       53.47     30.90 o 
  -7   4   7       20.75       16.73     12.96 o 
  -6   4   7       11.92       11.35      5.40 o 
  -5   4   7       36.23       44.82     15.35 o 
  -4   4   7        1.08        2.48      3.36 o 
  -3   4   7       49.26       54.55     18.37 o 
  -2   4   7      117.66      122.27     16.11 o 
  -1   4   7      149.83      157.45     12.41 o 
   0   4   7      212.74      222.80      8.68 o 
   1   4   7      681.95      690.71     19.44 o 
   2   4   7      188.21      163.24      8.07 o 
   3   4   7     1336.18     1301.43     52.83 o 
   4   4   7      319.51      343.43     20.72 o 
   5   4   7      324.58      371.67     23.97 o 
   6   4   7      424.20      445.22     36.52 o 
   7   4   7      130.20      129.14     36.09 o 
   8   4   7       42.29       32.68     22.44 o 
  -9   5   7       71.33       41.38     25.62 o 
  -8   5   7      119.14       92.43     51.66 o 
  -7   5   7       21.29       12.81      8.52 o 
  -6   5   7      385.79      400.46     31.05 o 
  -5   5   7        0.20        2.54      3.87 o 
  -4   5   7     1471.05     1590.69     50.31 o 
  -3   5   7      205.74      204.21     12.78 o 
  -2   5   7        4.64        8.33      4.29 o 
  -1   5   7       21.89       19.79      9.35 o 
   0   5   7      904.67      941.40     25.86 o 
   1   5   7       30.28       19.36      5.31 o 
   2   5   7       94.67       98.77     12.34 o 
   3   5   7        8.28        9.11      5.83 o 
   4   5   7      251.50      255.39     21.91 o 
   5   5   7       45.16       38.36     20.87 o 
   6   5   7       36.40       26.31     15.87 o 
   7   5   7       33.32       25.72     17.14 o 
   8   5   7       91.82       90.07     28.60 o 
  -8   6   7       24.32       14.81     12.25 o 
  -7   6   7      240.71      204.54     27.42 o 
  -6   6   7       73.11       57.46     20.92 o 
  -5   6   7       34.15       25.31     10.63 o 
  -4   6   7      249.43      239.64     21.52 o 
  -3   6   7       12.03       11.87      5.91 o 
  -2   6   7        8.69        8.46      4.99 o 
  -1   6   7      588.55      671.65     19.04 o 
   0   6   7     1406.25     1394.98     29.05 o 
   1   6   7       70.78       49.26      8.70 o 
   2   6   7      525.18      556.16     24.24 o 
   3   6   7      411.52      441.92     24.34 o 
   4   6   7      795.20      808.16     29.21 o 
   5   6   7      738.25      892.71     43.45 o 
   6   6   7       17.32       11.09      7.11 o 
   7   6   7      714.06      847.16     89.34 o 
   8   6   7       72.41       34.42     32.56 o 
  -8   7   7       17.44       12.03     10.34 o 
  -7   7   7        3.98        3.46      4.71 o 
  -6   7   7        3.21        2.71      3.93 o 
  -5   7   7       24.14       18.37      9.15 o 
  -4   7   7      493.45      466.73     26.11 o 
  -3   7   7        7.49        7.09      5.24 o 
  -2   7   7      107.41      101.23     22.90 o 
  -1   7   7      225.66      234.21     16.51 o 
   0   7   7     1132.59     1095.10     51.35 o 
   1   7   7       16.22       14.92      7.36 o 
   2   7   7        2.16        3.60      4.85 o 
   3   7   7       77.15       69.30     22.46 o 
   4   7   7      163.85      138.67     25.50 o 
   5   7   7        0.39        1.29      5.65 o 
   6   7   7        1.78        3.92      5.17 o 
   7   7   7       14.41        7.97      7.44 o 
  -7   8   7       25.09       16.53     11.35 o 
  -6   8   7        0.07        2.41      3.78 o 
  -5   8   7       83.14       68.31     29.76 o 
  -4   8   7        4.45        4.14      4.94 o 
  -3   8   7        3.01        1.87      3.92 o 
  -2   8   7       93.49       94.12     22.77 o 
  -1   8   7      584.86      585.39     22.66 o 
   0   8   7      207.70      172.28     25.81 o 
   1   8   7      553.93      563.99     24.87 o 
   2   8   7       22.30       24.70     15.46 o 
   3   8   7      361.05      382.10     27.36 o 
   4   8   7      283.19      304.97     25.05 o 
   5   8   7      445.10      494.65     43.17 o 
   6   8   7      202.05      212.21     32.32 o 
   7   8   7       21.95       10.86      7.84 o 
  -7   9   7      635.07      560.39     60.84 o 
  -6   9   7       82.53       56.50     29.51 o 
  -5   9   7       50.96       37.09     18.71 o 
  -4   9   7      194.43      181.35     31.34 o 
  -3   9   7      224.00      221.50     28.61 o 
  -2   9   7       70.36       50.91     23.33 o 
  -1   9   7      120.21      108.66     23.51 o 
   0   9   7        6.52        9.41      6.65 o 
   1   9   7       56.69       55.13     23.15 o 
   2   9   7        7.16        4.24      4.77 o 
   3   9   7        8.35       11.38      7.73 o 
   4   9   7       84.34       75.46     38.20 o 
   5   9   7       92.70       60.24     38.76 o 
   6   9   7       59.45       38.40     31.32 o 
  -6  10   7        0.00        1.53      3.38 o 
  -5  10   7      103.28       55.24     29.99 o 
  -4  10   7       42.02       23.26     13.08 o 
  -3  10   7        5.82        5.55      5.30 o 
  -2  10   7       20.06       12.09      7.03 o 
  -1  10   7      120.75      108.86     31.75 o 
   0  10   7      140.19      119.03     23.65 o 
   1  10   7      435.27      434.27     33.46 o 
   2  10   7        7.01        3.29      4.58 o 
   3  10   7       13.54       10.45      6.74 o 
   4  10   7      185.17      203.17     37.25 o 
   5  10   7        8.64        4.30      7.01 o 
  -5  11   7      806.04      755.78     81.94 o 
  -4  11   7      158.05      133.18     25.72 o 
  -3  11   7      811.70      813.72     81.81 o 
  -2  11   7       13.54        6.73      6.09 o 
  -1  11   7      574.93      625.32     63.24 o 
   0  11   7       51.55       26.56     15.29 o 
   1  11   7     1206.47     1281.54     57.81 o 
   2  11   7       11.19        5.78      5.56 o 
   3  11   7      184.32      165.83     41.28 o 
   4  11   7        3.12        2.62      4.21 o 
  -4  12   7        4.69        3.73      4.39 o 
  -3  12   7       10.07        7.25      6.23 o 
  -2  12   7        1.82        3.23      6.07 o 
  -1  12   7       87.81       57.50     41.77 o 
   0  12   7       16.45       10.31      8.01 o 
   1  12   7      106.46       62.90     34.48 o 
   2  12   7       32.32       19.82     14.96 o 
   3  12   7       33.26       17.26     13.20 o 
   0  13   7       86.03       53.91     45.46 o 
  -8   0   8       37.69       36.84     50.97 o 
  -6   0   8     1341.22     1395.42     51.74 o 
  -4   0   8      454.42      474.51     24.92 o 
  -2   0   8      316.35      294.06     15.63 o 
   0   0   8       38.59       38.50     30.12 o 
   2   0   8      186.87      184.44     11.14 o 
   4   0   8      194.19      192.44     21.74 o 
   6   0   8      135.33      111.67     24.94 o 
   8   0   8        0.28        0.98      4.49 o 
  -9   1   8       13.61        7.23      7.16 o 
  -8   1   8      642.13      662.60     66.00 o 
  -7   1   8        0.74        1.76      2.90 o 
  -6   1   8      210.96      225.52     13.90 o 
  -5   1   8       94.83      108.33     19.02 o 
  -4   1   8      631.81      668.22     24.35 o 
  -3   1   8       13.57       11.15      4.55 o 
  -2   1   8       86.66       91.50      9.66 o 
  -1   1   8       44.56       43.70      9.42 o 
   0   1   8       52.30       61.15     22.75 o 
   1   1   8       82.36       79.25      9.98 o 
   2   1   8       36.19       37.46      6.57 o 
   3   1   8        0.35        0.73      1.07 o 
   4   1   8       85.72       83.89     12.67 o 
   5   1   8      351.68      342.09     18.00 o 
   6   1   8       94.50       87.57     17.66 o 
   7   1   8       14.80       10.32      9.39 o 
   8   1   8      273.04      228.42     74.67 o 
  -9   2   8       22.36       15.94     10.09 o 
  -8   2   8       53.10       36.48     20.33 o 
  -7   2   8        7.73        5.53      4.39 o 
  -6   2   8      243.52      231.54     20.76 o 
  -5   2   8      456.10      457.73     18.98 o 
  -4   2   8      214.92      209.24     13.98 o 
  -3   2   8      101.31       88.20      6.92 o 
  -2   2   8      944.24      955.14     25.24 o 
  -1   2   8      697.62      743.99     24.83 o 
   0   2   8      287.54      277.85     11.93 o 
   1   2   8      222.73      223.56     14.10 o 
   2   2   8        3.54        1.21      1.31 o 
   3   2   8       18.68       19.67      6.86 o 
   4   2   8      194.98      208.54     13.18 o 
   5   2   8      594.40      582.69     42.46 o 
   6   2   8        3.40        2.82      3.14 o 
   7   2   8       12.14       10.95      9.90 o 
   8   2   8      126.33      106.97     84.69 o 
  -9   3   8      334.98      383.16     42.55 o 
  -8   3   8      322.54      319.04     35.93 o 
  -7   3   8      340.73      364.08     25.65 o 
  -6   3   8       65.18       61.87     24.36 o 
  -5   3   8     1157.70     1229.56     40.25 o 
  -4   3   8      962.31      992.56     33.36 o 
  -3   3   8      376.65      360.79     12.27 o 
  -2   3   8     1218.87     1208.95     44.37 o 
  -1   3   8        0.05        0.49      0.95 o 
   0   3   8     1805.33     1827.19     53.07 o 
   1   3   8       94.23       76.59      8.59 o 
   2   3   8      254.73      242.36      8.36 o 
   3   3   8      110.12       86.51      6.94 o 
   4   3   8        1.63        0.95      2.92 o 
   5   3   8        6.31        7.19      4.82 o 
   6   3   8      745.91      770.51     38.10 o 
   7   3   8       35.22       28.24     16.79 o 
   8   3   8        6.35        5.53      6.04 o 
  -9   4   8       99.75       60.52     39.70 o 
  -8   4   8        3.16        1.73      7.58 o 
  -7   4   8      162.18      162.00     26.53 o 
  -6   4   8      567.51      612.97     40.96 o 
  -5   4   8      744.04      705.53     38.56 o 
  -4   4   8     1004.46     1039.41     36.02 o 
  -3   4   8      225.52      241.71     17.25 o 
  -2   4   8     1215.95     1250.19     28.58 o 
  -1   4   8      661.77      661.90     16.75 o 
   0   4   8     1314.32     1181.74     87.61 o 
   1   4   8        6.39        3.99      1.99 o 
   2   4   8      708.03      659.31     23.75 o 
   3   4   8        1.14        1.74      2.00 o 
   4   4   8      942.27     1012.96     31.45 o 
   5   4   8       81.35       55.58     24.48 o 
   6   4   8     1311.95     1599.62     55.28 o 
   7   4   8       35.04       20.74     14.55 o 
   8   4   8      198.92      187.10     36.96 o 
  -8   5   8       93.90       66.32     37.69 o 
  -7   5   8      192.15      199.82     29.75 o 
  -6   5   8      441.83      453.96     26.70 o 
  -5   5   8      264.39      239.55     23.81 o 
  -4   5   8       30.69       33.54     12.53 o 
  -3   5   8       27.06       37.38     14.90 o 
  -2   5   8      361.86      367.79     16.35 o 
  -1   5   8      247.95      230.85     11.99 o 
   0   5   8       38.13       30.25      9.39 o 
   1   5   8      604.35      555.41     17.35 o 
   2   5   8       63.57       60.92     14.10 o 
   3   5   8       81.99       65.28     21.12 o 
   4   5   8      251.08      264.75     21.61 o 
   5   5   8       87.35       67.71     24.58 o 
   6   5   8      100.95       87.55     23.52 o 
   7   5   8       58.95       46.53     24.34 o 
  -8   6   8      317.95      312.13     39.42 o 
  -7   6   8      255.47      225.53     35.54 o 
  -6   6   8      354.75      372.95     24.84 o 
  -5   6   8       22.41       17.06      8.06 o 
  -4   6   8      606.04      617.08     30.94 o 
  -3   6   8      112.08      118.85     24.50 o 
  -2   6   8      907.98      961.72     33.20 o 
  -1   6   8       78.54       72.32     21.41 o 
   0   6   8     3518.03     3765.73     97.24 o 
   1   6   8        3.27        2.37      1.67 o 
   2   6   8     2216.09     2508.09     69.70 o 
   3   6   8      499.31      478.43     21.19 o 
   4   6   8     1734.17     1986.10     66.12 o 
   5   6   8      150.91      154.76     23.59 o 
   6   6   8      424.32      493.66     38.80 o 
   7   6   8      143.44      105.76     33.14 o 
  -8   7   8       54.39       32.44     27.86 o 
  -7   7   8       25.05       13.10      7.11 o 
  -6   7   8      241.22      221.53     28.15 o 
  -5   7   8       36.75       29.10     12.93 o 
  -4   7   8      113.86      128.96     29.41 o 
  -3   7   8        1.15        2.91      3.38 o 
  -2   7   8        4.85        3.96      3.66 o 
  -1   7   8      383.60      353.72     20.20 o 
   0   7   8       42.25       31.20      6.92 o 
   1   7   8        0.61        1.62      3.22 o 
   2   7   8       39.61       42.18     18.17 o 
   3   7   8       57.54       43.01     21.77 o 
   4   7   8        0.01        1.69      4.00 o 
   5   7   8        4.02        4.08      5.88 o 
   6   7   8        6.60        4.07      4.65 o 
   7   7   8        9.40        4.81      5.63 o 
  -7   8   8      116.39       70.72     44.11 o 
  -6   8   8       24.62       15.12      9.90 o 
  -5   8   8      358.21      390.20     38.29 o 
  -4   8   8      341.38      368.89     25.66 o 
  -3   8   8      256.07      285.98     28.24 o 
  -2   8   8      116.85      123.97     25.24 o 
  -1   8   8      687.14      751.62     39.79 o 
   0   8   8      111.06      140.99     20.36 o 
   1   8   8      781.43      842.37     43.74 o 
   2   8   8      618.48      679.91     54.48 o 
   3   8   8      438.97      470.22     28.01 o 
   4   8   8      105.14      116.30     19.46 o 
   5   8   8      195.51      226.60     33.00 o 
   6   8   8      134.93       97.56     21.71 o 
  -6   9   8      120.45       74.26     34.74 o 
  -5   9   8       26.58       14.92      7.81 o 
  -4   9   8      166.73      138.35     30.50 o 
  -3   9   8        7.91        3.09      4.25 o 
  -2   9   8      146.08      139.91     14.93 o 
  -1   9   8       16.01        7.19      6.27 o 
   0   9   8       28.60       25.86     14.09 o 
   1   9   8        0.21        0.00      3.61 o 
   2   9   8        2.15        1.45      6.41 o 
   3   9   8       44.06       34.22     17.81 o 
   4   9   8       93.37       60.55     35.64 o 
   5   9   8        7.98        6.19      5.23 o 
  -5  10   8      125.22       83.03     31.75 o 
  -4  10   8       54.03       32.16     19.34 o 
  -3  10   8      596.81      593.92     42.86 o 
  -2  10   8       19.90       10.51      7.21 o 
  -1  10   8      293.44      319.93     38.61 o 
   0  10   8      141.87      128.61     40.38 o 
   1  10   8      826.81      844.19     75.98 o 
   2  10   8       13.28        5.93      5.19 o 
   3  10   8      299.58      310.67     38.94 o 
   4  10   8       33.09       19.23     14.30 o 
   5  10   8      143.20      112.91     30.52 o 
  -4  11   8       65.35       36.29     26.56 o 
  -3  11   8        0.46        2.12      4.52 o 
  -2  11   8      116.13       81.22     35.80 o 
  -1  11   8        0.19        2.64      4.73 o 
   0  11   8       70.61       32.63     26.04 o 
   1  11   8       80.92       43.27     26.95 o 
   2  11   8        6.93        4.85      5.37 o 
   3  11   8        2.45        2.27      4.39 o 
  -3  12   8      202.06      120.00     69.56 o 
  -2  12   8        3.31        2.66      4.60 o 
  -1  12   8       36.26       16.88      9.88 o 
   0  12   8       81.64       35.51     22.73 o 
   1  12   8       10.25        7.05      5.39 o 
   2  12   8       38.17       18.45     15.44 o 
  -9   0   9      167.32      147.94     52.01 o 
  -7   0   9        1.48        1.41      5.02 o 
  -5   0   9      329.78      268.53     26.82 o 
  -3   0   9        0.96        4.39      2.90 o 
  -1   0   9     1754.92     1868.54     67.53 o 
   1   0   9        0.38        2.06      9.31 o 
   3   0   9     1062.34      954.10     61.45 o 
   5   0   9      230.43      238.96     26.00 o 
  -9   1   9       15.82       11.69      9.23 o 
  -8   1   9        0.10        2.77      5.71 o 
  -7   1   9       33.08       19.70     10.57 o 
  -6   1   9      169.87      178.66     16.77 o 
  -5   1   9      252.72      247.29     15.07 o 
  -4   1   9       25.45       26.30      9.51 o 
  -3   1   9       22.64       19.18      6.01 o 
  -2   1   9        6.67        7.13      3.12 o 
  -1   1   9      567.73      606.89     25.70 o 
   0   1   9       23.66       31.78     14.64 o 
   1   1   9      872.93      338.64    253.79 o 
   2   1   9      391.11      280.51     40.54 o 
   3   1   9      752.67      750.09     39.32 o 
   4   1   9       62.65       65.78     11.29 o 
   5   1   9      511.91      489.70     41.59 o 
   6   1   9       22.76       20.00     10.08 o 
   7   1   9      464.55      444.31     52.19 o 
   8   1   9       26.43       14.57     18.90 o 
  -9   2   9       31.90       17.81     10.72 o 
  -8   2   9      115.62       84.99     50.65 o 
  -7   2   9       21.08       12.01      8.09 o 
  -6   2   9       11.50        4.92      3.30 o 
  -5   2   9        2.89        3.02      2.58 o 
  -4   2   9       17.29       16.49      8.39 o 
  -3   2   9      322.48      327.01     16.83 o 
  -2   2   9       71.88       67.09      8.00 o 
  -1   2   9      137.30      139.09      8.08 o 
   0   2   9       27.96       24.26      6.67 o 
   1   2   9      806.49      773.31     36.69 o 
   2   2   9       36.99       28.99      6.07 o 
   3   2   9       39.93       39.97     13.23 o 
   4   2   9      192.65      157.56     15.66 o 
   5   2   9      106.63       97.35     16.61 o 
   6   2   9       84.77       71.61     22.96 o 
   7   2   9        1.23        1.46      4.34 o 
   8   2   9        0.09        1.35      4.57 o 
  -8   3   9      134.89      121.16     49.38 o 
  -7   3   9      206.60      194.77     40.91 o 
  -6   3   9      412.03      371.84     33.16 o 
  -5   3   9       13.68        8.66      4.80 o 
  -4   3   9     1253.67     1216.53     37.54 o 
  -3   3   9       41.15       44.18     15.75 o 
  -2   3   9      180.70      145.62     19.35 o 
  -1   3   9     1197.77     1251.43     31.76 o 
   0   3   9     2928.62     2945.75     49.19 o 
   1   3   9       44.27       42.52     10.00 o 
   2   3   9     1096.87     1112.91     35.35 o 
   3   3   9      352.87      344.73     16.49 o 
   4   3   9     1393.32     1252.63    117.14 o 
   5   3   9       28.35       27.32     12.96 o 
   6   3   9      562.47      600.28     50.55 o 
   7   3   9      242.43      230.96     39.26 o 
  -8   4   9       26.01       10.81      8.56 o 
  -7   4   9      285.51      277.29     30.65 o 
  -6   4   9      118.54      107.59     21.62 o 
  -5   4   9     1029.08     1087.74     45.73 o 
  -4   4   9      171.32      157.46     17.37 o 
  -3   4   9     1082.74     1107.67     34.66 o 
  -2   4   9      168.99      183.02     13.66 o 
  -1   4   9     1588.97     1564.39     43.42 o 
   0   4   9      356.76      336.22     16.00 o 
   1   4   9     1048.89     1110.05     32.80 o 
   2   4   9        9.76        6.88      4.24 o 
   3   4   9      227.68      229.53     15.83 o 
   4   4   9      102.91       87.75     19.49 o 
   5   4   9        0.02        1.42      4.45 o 
   6   4   9        3.69        2.60      3.18 o 
   7   4   9       21.88       10.41     15.51 o 
  -8   5   9       48.55       26.45     23.16 o 
  -7   5   9      135.37      125.50     31.85 o 
  -6   5   9       25.94       13.62      7.71 o 
  -5   5   9      519.89      536.21     41.81 o 
  -4   5   9       38.08       20.98      9.41 o 
  -3   5   9       97.47      127.02     18.14 o 
  -2   5   9       52.33       56.09     10.03 o 
  -1   5   9      151.41      177.67     13.58 o 
   0   5   9       70.72       53.55     13.72 o 
   1   5   9       38.38       30.89      9.85 o 
   2   5   9       24.13       19.72     11.39 o 
   3   5   9       24.30       12.22      7.44 o 
   4   5   9       30.69       32.46     16.88 o 
   5   5   9       24.96       10.97      7.51 o 
   6   5   9      195.26      210.57     29.79 o 
   7   5   9       56.40       32.32     30.71 o 
  -8   6   9        1.61        0.94      5.58 o 
  -7   6   9      633.25      673.49     37.10 o 
  -6   6   9        5.74        3.89      3.67 o 
  -5   6   9      981.56     1100.13     50.54 o 
  -4   6   9       24.46       14.38      7.40 o 
  -3   6   9     1101.16     1196.51     48.47 o 
  -2   6   9       31.59       28.86     13.32 o 
  -1   6   9       79.42      106.50     14.92 o 
   0   6   9       78.21       67.75     11.42 o 
   1   6   9      214.76      230.18     21.46 o 
   2   6   9      305.39      285.18     24.13 o 
   3   6   9       82.16       87.31     23.50 o 
   4   6   9        7.19        4.18      4.29 o 
   5   6   9       33.52       19.06     12.23 o 
   6   6   9      131.19      104.98     37.90 o 
   7   6   9       87.41       52.90     59.59 o 
  -7   7   9       28.23       13.91      9.59 o 
  -6   7   9      121.83       95.03     35.47 o 
  -5   7   9      517.66      514.50     41.83 o 
  -4   7   9       82.89       71.77     18.43 o 
  -3   7   9      275.83      272.05     28.02 o 
  -2   7   9       47.55       50.67     22.12 o 
  -1   7   9      832.93      876.17     37.41 o 
   0   7   9       30.87       37.29     18.03 o 
   1   7   9       19.88       13.76      8.81 o 
   2   7   9        3.62        5.11      4.31 o 
   3   7   9        0.06        0.73      3.60 o 
   4   7   9       12.23        7.20      5.51 o 
   5   7   9       15.74       10.01      7.90 o 
   6   7   9       26.18       16.13     12.10 o 
  -6   8   9      296.60      252.28     20.41 o 
  -5   8   9      455.44      486.10     35.71 o 
  -4   8   9      592.80      625.90     46.63 o 
  -3   8   9      226.44      240.06     23.19 o 
  -2   8   9       64.19       52.74     19.19 o 
  -1   8   9      291.08      263.59     36.56 o 
   0   8   9       65.48       61.34     24.10 o 
   1   8   9       71.68       63.03     26.67 o 
   2   8   9        6.31        4.03      4.10 o 
   3   8   9       84.37       52.39     39.84 o 
   4   8   9        7.98        6.36      6.05 o 
   5   8   9      230.14      257.65     37.27 o 
  -6   9   9       35.37       16.04      9.74 o 
  -5   9   9        1.21        2.55      5.22 o 
  -4   9   9       16.00        7.88      5.17 o 
  -3   9   9       40.23       27.78     15.15 o 
  -2   9   9      109.22       81.34     16.11 o 
  -1   9   9        1.23        2.88      5.15 o 
   0   9   9      123.67       84.83     16.49 o 
   1   9   9       51.90       47.10     24.13 o 
   2   9   9       13.12       11.43      8.86 o 
   3   9   9       10.91        7.52      6.63 o 
   4   9   9       58.68       47.39     27.40 o 
   5   9   9      196.40      187.68     29.34 o 
  -5  10   9        1.65        1.49      3.75 o 
  -4  10   9       72.74       46.57     31.95 o 
  -3  10   9       75.72       49.53     29.64 o 
  -2  10   9      198.70      168.42     27.87 o 
  -1  10   9      258.93      271.16     36.59 o 
   0  10   9       77.94       67.22     35.21 o 
   1  10   9       99.77       83.89     49.23 o 
   2  10   9       98.94       71.25     39.48 o 
   3  10   9      121.10      107.16     24.89 o 
   4  10   9        0.47        2.00      6.48 o 
  -3  11   9      109.97       46.45     18.01 o 
  -2  11   9        2.29        2.38      5.06 o 
  -1  11   9      156.94      124.29     67.02 o 
   0  11   9       16.77        3.62      6.79 o 
   1  11   9      174.72      130.85     68.02 o 
   2  11   9       19.24       11.13     12.68 o 
  -8   0  10      830.63      530.26    235.46 o 
  -6   0  10      242.08      257.57     34.31 o 
  -4   0  10     1791.20     1899.62     63.54 o 
  -2   0  10      827.81      929.55     55.38 o 
   0   0  10     1701.34     1873.33    109.46 o 
   2   0  10      144.86      165.16     31.03 o 
   4   0  10      349.52      311.42     47.22 o 
   6   0  10       12.96       14.35     12.84 o 
  -8   1  10      128.06       83.55     49.04 o 
  -7   1  10        8.84        5.82      3.88 o 
  -6   1  10      185.98      188.39     21.77 o 
  -5   1  10      440.81      446.97     23.87 o 
  -4   1  10      996.25     1054.58     34.33 o 
  -3   1  10      712.24      531.49     82.44 o 
  -2   1  10      789.42      443.35    202.07 o 
  -1   1  10      390.59      400.76     23.41 o 
   0   1  10     1732.98     1900.10     70.83 o 
   1   1  10      398.69      408.73     28.28 o 
   2   1  10      366.74      394.60     23.93 o 
   3   1  10        2.18        2.18      3.04 o 
   4   1  10      853.15      788.39    110.43 o 
   5   1  10      281.43      246.94     30.63 o 
   6   1  10      175.90      178.94     29.61 o 
  -8   2  10      213.13      206.96     47.55 o 
  -7   2  10        6.18        5.54      5.64 o 
  -6   2  10      633.75      651.54     31.54 o 
  -5   2  10        1.98        3.72      3.06 o 
  -4   2  10      219.22      182.25     25.05 o 
  -3   2  10      157.13      175.64     16.62 o 
  -2   2  10      398.45      321.90     51.03 o 
  -1   2  10      317.80      186.75     76.68 o 
   0   2  10      553.14      567.51     32.52 o 
   1   2  10       30.06       31.08      8.28 o 
   2   2  10      464.20      469.38     19.43 o 
   3   2  10       39.22       40.20     14.19 o 
   4   2  10      288.21      248.11     24.48 o 
   5   2  10        9.28       11.11      8.40 o 
   6   2  10       52.04       34.38     35.48 o 
   7   2  10       44.22       38.21     59.45 o 
  -8   3  10       18.91        9.18      8.34 o 
  -7   3  10      666.04      694.25     48.75 o 
  -6   3  10       13.37        7.82      5.47 o 
  -5   3  10      188.66      229.73     25.28 o 
  -4   3  10      216.71      206.58     18.39 o 
  -3   3  10      426.15      425.12     38.90 o 
  -2   3  10      151.43      138.70     13.14 o 
  -1   3  10        0.23        1.59      2.40 o 
   0   3  10     1207.17     1206.07     41.97 o 
   1   3  10        0.51        1.60      2.22 o 
   2   3  10      794.61      833.84     28.05 o 
   3   3  10       11.92        4.51      3.83 o 
   4   3  10      137.31      124.24     23.80 o 
   5   3  10       22.01       22.75     14.49 o 
   6   3  10       19.07       15.67     13.03 o 
   7   3  10        0.30        3.33     10.10 o 
  -8   4  10      199.40      178.72     37.22 o 
  -7   4  10       27.71       15.76     10.12 o 
  -6   4  10       31.67       21.64     12.09 o 
  -5   4  10      595.82      558.11     33.04 o 
  -4   4  10       32.34       36.17     15.80 o 
  -3   4  10        2.08        2.32      2.60 o 
  -2   4  10      129.20      118.21     20.70 o 
  -1   4  10      550.06      581.61     24.75 o 
   0   4  10      290.97      279.31     17.02 o 
   1   4  10        0.40        1.36      3.03 o 
   2   4  10       10.63        6.79      4.73 o 
   3   4  10      187.20      190.64     30.45 o 
   4   4  10      343.81      350.60     36.74 o 
   5   4  10       29.78       28.65     18.39 o 
   6   4  10       33.84       23.35     17.82 o 
   7   4  10      143.72      122.28     48.19 o 
  -7   5  10       98.14       62.99     45.98 o 
  -6   5  10        0.03        1.57      3.19 o 
  -5   5  10      337.66      328.32     21.58 o 
  -4   5  10        0.03        1.83      3.90 o 
  -3   5  10       38.79       28.61     13.16 o 
  -2   5  10        1.12        2.61      4.27 o 
  -1   5  10       85.99       81.58     14.77 o 
   0   5  10       11.47        9.99      6.28 o 
   1   5  10      259.26      281.44     28.79 o 
   2   5  10       52.93       41.16     21.51 o 
   3   5  10      230.02      225.20     26.89 o 
   4   5  10      204.60      226.15     29.96 o 
   5   5  10       26.26       17.18     12.30 o 
   6   5  10        4.01        3.97      6.82 o 
  -7   6  10       72.89       36.50     28.31 o 
  -6   6  10       77.06       42.05     29.31 o 
  -5   6  10      318.19      296.10     34.42 o 
  -4   6  10      185.53      188.62     26.09 o 
  -3   6  10       48.29       40.99     18.82 o 
  -2   6  10      135.51      118.89     23.80 o 
  -1   6  10       93.98       92.27     21.32 o 
   0   6  10        0.60        2.22      3.65 o 
   1   6  10        3.15        3.18      5.02 o 
   2   6  10      430.31      469.06     42.73 o 
   3   6  10        3.45        2.61      4.93 o 
   4   6  10      303.23      272.93     39.85 o 
   5   6  10       17.38        9.67      6.96 o 
   6   6  10      429.28      376.82     71.89 o 
  -6   7  10       21.18        7.38      5.62 o 
  -5   7  10       95.17       56.58     35.93 o 
  -4   7  10       49.49       39.65     22.26 o 
  -3   7  10       12.23       11.41      7.49 o 
  -2   7  10      106.43       81.83     31.09 o 
  -1   7  10        8.11        4.44      4.80 o 
   0   7  10       66.93       54.00     24.97 o 
   1   7  10        0.13        3.25      4.73 o 
   2   7  10        0.14        2.84      4.93 o 
   3   7  10       29.64       16.47     12.78 o 
   4   7  10      123.43       91.50     35.99 o 
   5   7  10        0.33        2.69      4.09 o 
  -6   8  10       25.07       11.28      7.04 o 
  -5   8  10      197.76      172.58     27.95 o 
  -4   8  10      104.77       75.93     40.19 o 
  -3   8  10       50.13       27.51     17.30 o 
  -2   8  10      307.93      292.57     32.36 o 
  -1   8  10      104.22       87.74     25.54 o 
   0   8  10       16.12       10.86     10.24 o 
   1   8  10      212.84      193.01     34.39 o 
   2   8  10       45.01       34.49     20.70 o 
   3   8  10       15.56       12.73     11.31 o 
   4   8  10       21.23       16.67     15.33 o 
   5   8  10      232.46      261.12     46.65 o 
  -5   9  10       86.37       47.58     26.56 o 
  -4   9  10       43.87       32.14     24.18 o 
  -3   9  10        4.16        2.61      5.56 o 
  -2   9  10       83.75       65.23     31.00 o 
  -1   9  10       10.89       11.02      8.96 o 
   0   9  10      160.34      144.17     53.63 o 
   1   9  10        8.44        8.22      8.73 o 
   2   9  10      173.46      188.65     40.00 o 
   3   9  10        2.41        1.55      6.46 o 
   4   9  10       58.09       35.25     27.20 o 
  -4  10  10      244.58      211.69     57.74 o 
  -3  10  10        1.01        2.61      4.62 o 
  -2  10  10      204.73      217.52     37.99 o 
  -1  10  10       14.65       11.46      7.64 o 
   0  10  10      127.77      103.07     60.82 o 
   1  10  10      211.08      188.71     30.18 o 
   2  10  10       28.86       18.12     13.22 o 
   3  10  10       97.87       83.48     36.40 o 
  -1  11  10      163.05      111.44     41.14 o 
   0  11  10       94.17       59.61     40.50 o 
  -7   0  11      944.79     1018.90     91.86 o 
  -5   0  11      617.40      693.69     57.71 o 
  -3   0  11       11.57       19.44     15.19 o 
  -1   0  11        0.39        2.95      9.71 o 
   1   0  11      401.10      469.99     58.40 o 
   3   0  11        4.23        5.15      8.30 o 
   5   0  11       99.86       84.71     74.52 o 
  -8   1  11       26.25       17.46     15.11 o 
  -7   1  11      210.30      158.29     85.72 o 
  -6   1  11       18.80       14.70     10.69 o 
  -5   1  11       65.43       65.41     30.80 o 
  -4   1  11      250.98      245.93     38.02 o 
  -3   1  11      755.84      788.77     46.62 o 
  -2   1  11       65.99       62.73     27.96 o 
  -1   1  11       63.49       66.09     30.42 o 
   0   1  11     1176.81     1208.50     45.43 o 
   1   1  11     1217.06     1298.66     54.54 o 
   2   1  11      122.07      113.89     30.58 o 
   3   1  11        7.75        4.43      4.97 o 
   4   1  11      672.00      642.55     41.73 o 
   5   1  11        1.46        2.42      4.14 o 
   6   1  11       87.13       66.60     21.40 o 
  -8   2  11        6.98        4.20      9.77 o 
  -7   2  11      364.46      377.22     45.96 o 
  -6   2  11      248.69      239.15     39.45 o 
  -5   2  11      246.54      245.32     32.30 o 
  -4   2  11      388.37      403.19     43.43 o 
  -3   2  11      408.16      474.58     36.08 o 
  -2   2  11       13.75       13.11      8.93 o 
  -1   2  11       28.65       17.19     10.73 o 
   0   2  11      690.73      720.68     34.17 o 
   1   2  11       39.06       38.77     16.55 o 
   2   2  11       74.60       71.60     25.14 o 
   3   2  11      257.78      207.27     33.17 o 
   4   2  11       45.75       36.18     22.25 o 
   5   2  11       99.50       78.95     45.05 o 
   6   2  11       11.67        7.79      5.89 o 
  -7   3  11      421.82      332.29     61.96 o 
  -6   3  11       45.20       31.57     19.34 o 
  -5   3  11      371.27      387.96     33.28 o 
  -4   3  11       43.65       36.00     18.13 o 
  -3   3  11      116.02      148.75     34.75 o 
  -2   3  11        2.67        4.51      5.66 o 
  -1   3  11      130.09      152.01     26.59 o 
   0   3  11        4.25        8.05      6.58 o 
   1   3  11        0.73        2.37      3.93 o 
   2   3  11        0.10        1.44      2.84 o 
   3   3  11      276.19      305.26     36.81 o 
   4   3  11      275.39      308.88     46.12 o 
   5   3  11      217.39      223.77     33.13 o 
   6   3  11       36.74       23.56     21.44 o 
  -7   4  11        1.11        1.17      3.89 o 
  -6   4  11        3.04        4.25      4.92 o 
  -5   4  11        6.01        5.14      5.08 o 
  -4   4  11      307.41      316.16     29.14 o 
  -3   4  11        0.55        2.82      5.06 o 
  -2   4  11       55.58       71.18     27.90 o 
  -1   4  11        8.85        6.59      7.28 o 
   0   4  11      732.61      777.56     46.71 o 
   1   4  11      524.86      560.67     48.51 o 
   2   4  11       47.52       46.69     26.74 o 
   3   4  11       42.87       50.15     31.18 o 
   4   4  11      128.46      105.15     49.24 o 
   5   4  11      150.07      141.61     29.88 o 
   6   4  11        0.57        2.12      6.25 o 
  -7   5  11       46.46       25.84     19.91 o 
  -6   5  11      105.98       65.92     42.34 o 
  -5   5  11      114.32       98.38     31.88 o 
  -4   5  11       80.79       74.35     36.24 o 
  -3   5  11      428.97      457.31     40.27 o 
  -2   5  11      165.96      164.05     36.83 o 
  -1   5  11      783.29      806.40     68.45 o 
   0   5  11        0.49        2.46      3.54 o 
   1   5  11      593.79      642.81     61.15 o 
   2   5  11       89.30       73.47     26.49 o 
   3   5  11      109.47      110.49     30.62 o 
   4   5  11        4.28        4.33      5.66 o 
   5   5  11      401.28      445.70     65.89 o 
   6   5  11       84.93       50.88     29.39 o 
  -6   6  11      135.61       97.32     25.40 o 
  -5   6  11      651.90      642.20     70.49 o 
  -4   6  11       39.64       26.55     15.27 o 
  -3   6  11      262.76      263.24     29.31 o 
  -2   6  11        9.55        3.83      5.51 o 
  -1   6  11      621.67      667.71     52.49 o 
   0   6  11      118.56      103.53     43.08 o 
   1   6  11       77.10       74.57     46.89 o 
   2   6  11       61.49       47.15     30.26 o 
   3   6  11       60.01       47.79     33.68 o 
   4   6  11       63.79       38.08     28.22 o 
   5   6  11      224.02      249.88     61.62 o 
  -6   7  11      345.10      301.78     36.35 o 
  -5   7  11      357.83      312.42     26.86 o 
  -4   7  11       33.50       19.84     12.36 o 
  -3   7  11      393.98      409.80     46.15 o 
  -2   7  11      233.93      228.97     32.02 o 
  -1   7  11      968.88     1021.77     83.74 o 
   0   7  11       67.75       63.76     36.14 o 
   1   7  11      525.77      551.12     79.73 o 
   2   7  11       37.14       33.51     25.28 o 
   3   7  11      323.94      416.07     75.87 o 
   4   7  11      135.24      121.76     29.66 o 
  -5   8  11      140.45       66.59     48.14 o 
  -4   8  11        5.13        2.75      4.48 o 
  -3   8  11       15.66        8.95      7.97 o 
  -2   8  11      158.86      155.99     37.14 o 
  -1   8  11        1.63        2.71      4.69 o 
   0   8  11       25.31       18.27     13.11 o 
   1   8  11       53.69       47.45     31.47 o 
   2   8  11      384.55      434.03     84.09 o 
   3   8  11      346.98      267.95     76.55 o 
   4   8  11       16.05        8.81     11.92 o 
  -4   9  11        0.08        1.46      6.12 o 
  -3   9  11      239.30      212.33     64.68 o 
  -2   9  11      157.65      151.85     79.81 o 
  -1   9  11       27.34       21.57     14.89 o 
   0   9  11      152.95      154.19     74.32 o 
   1   9  11       27.53       14.94     15.65 o 
   2   9  11      163.92      136.83     64.39 o 
   3   9  11       56.45       37.47     38.78 o 
  -2  10  11      469.96      469.56     91.63 o 
  -1  10  11      110.54       72.23     51.40 o 
   0  10  11      229.62      130.14     36.00 o 
   1  10  11        2.25        1.93      7.93 o 
  -6   0  12       18.99        8.02     12.76 o 
  -4   0  12        2.58        5.00      7.22 o 
  -2   0  12        4.08        5.94      9.69 o 
   0   0  12     1337.41     1474.42    111.90 o 
   2   0  12     1216.19     1328.90    122.43 o 
   4   0  12     1002.27     1003.02    201.08 o 
   6   0  12      450.20      437.84     95.56 o 
  -7   1  12      324.83      325.55     56.13 o 
  -6   1  12      245.98      230.83     36.12 o 
  -5   1  12        7.93        5.33      5.54 o 
  -4   1  12       35.19       27.45     14.99 o 
  -3   1  12      112.45      116.19     45.43 o 
  -2   1  12        0.01        2.93      7.05 o 
  -1   1  12       62.69       47.88     22.22 o 
   0   1  12      652.16      702.98     87.06 o 
   1   1  12       18.99        9.97      8.95 o 
   2   1  12       35.38       27.18     17.23 o 
   3   1  12       72.75       44.90     24.88 o 
   4   1  12      131.88       90.91     50.98 o 
   5   1  12       11.75        3.16      5.21 o 
   6   1  12        7.89        4.87      5.75 o 
  -7   2  12       69.01       33.73     27.53 o 
  -6   2  12        9.19        5.86      6.35 o 
  -5   2  12       11.45        4.90      6.11 o 
  -4   2  12      157.72      158.46     40.59 o 
  -3   2  12      200.06      190.47     35.72 o 
  -2   2  12      115.92      126.44     29.98 o 
  -1   2  12       69.35       60.09     25.85 o 
   0   2  12      341.09      338.83     39.02 o 
   1   2  12       31.26       22.84     13.03 o 
   2   2  12      161.78      176.11     47.99 o 
   3   2  12       10.75        9.34      8.46 o 
   4   2  12      294.13      298.61     54.33 o 
   5   2  12       20.36       10.91      9.80 o 
  -7   3  12        5.10        4.36      5.58 o 
  -6   3  12       54.05       37.03     22.96 o 
  -5   3  12      217.50      225.00     30.78 o 
  -4   3  12      385.86      405.09     45.42 o 
  -3   3  12      159.01      139.03     33.17 o 
  -2   3  12      310.08      326.52     44.37 o 
  -1   3  12      119.50      118.44     21.38 o 
   0   3  12      420.24      430.53     31.26 o 
   1   3  12      539.58      577.69     43.68 o 
   2   3  12       57.59       50.80     30.81 o 
   3   3  12      166.48      173.01     47.01 o 
   4   3  12        2.31        5.24      5.99 o 
   5   3  12      248.08      217.15     36.54 o 
  -6   4  12       16.41       10.86      9.73 o 
  -5   4  12       26.40       13.83     10.91 o 
  -4   4  12       88.79       74.43     41.76 o 
  -3   4  12       18.48       12.48     10.63 o 
  -2   4  12      200.82      200.44     24.64 o 
  -1   4  12      120.60      104.71     20.65 o 
   0   4  12       29.51       27.91     14.41 o 
   1   4  12        6.12        3.60      6.87 o 
   2   4  12       15.02       13.71      9.68 o 
   3   4  12       88.44       68.46     44.12 o 
   4   4  12       91.74       69.50     47.75 o 
   5   4  12       96.02       74.80     26.48 o 
  -6   5  12      620.74      572.33     61.16 o 
  -5   5  12       43.14       21.66     14.07 o 
  -4   5  12      774.95      834.48     42.43 o 
  -3   5  12       18.83       13.98     10.94 o 
  -2   5  12      580.28      647.10     39.99 o 
  -1   5  12        5.89        7.85      7.08 o 
   0   5  12      499.08      543.99     55.55 o 
   1   5  12        9.40        5.04      7.21 o 
   2   5  12      373.61      412.33     70.08 o 
   3   5  12       25.66       19.70     18.90 o 
   4   5  12       92.89       65.41     42.68 o 
   5   5  12      105.68       65.83     73.02 o 
  -5   6  12        3.88        1.61      5.35 o 
  -4   6  12       61.58       42.72     29.92 o 
  -3   6  12      137.86       97.14     52.45 o 
  -2   6  12       13.27        7.30      7.97 o 
  -1   6  12       23.74       14.21     12.84 o 
   0   6  12       58.12       43.94     29.77 o 
   1   6  12       20.92       14.89     12.63 o 
   2   6  12      286.95      245.42     48.95 o 
   3   6  12        2.66        4.04      7.07 o 
   4   6  12        0.14        1.65      4.79 o 
  -5   7  12      231.26      204.75     42.48 o 
  -4   7  12      379.88      337.65     58.07 o 
  -3   7  12       16.22        8.74      7.52 o 
  -2   7  12      247.01      252.47     65.47 o 
  -1   7  12      252.48      264.45     47.16 o 
   0   7  12      329.08      335.31     74.78 o 
   1   7  12       33.40       25.70     24.90 o 
   2   7  12      137.70       84.44     58.14 o 
   3   7  12        7.89        5.54      8.76 o 
  -4   8  12      303.83      280.19     48.75 o 
  -3   8  12       55.21       35.09     28.57 o 
  -2   8  12      283.87      245.84     74.37 o 
  -1   8  12      177.26      161.93     35.34 o 
   0   8  12      359.76      389.97     59.88 o 
   1   8  12        6.66        3.85      7.06 o 
   2   8  12       52.04       38.66     30.04 o 
  -2   9  12      169.02      109.89    106.29 o 
  -1   9  12       48.27       31.51     32.43 o 
   0   9  12      173.40      124.45     39.91 o 
  -5   0  13      551.85      567.86    227.11 o 
  -3   0  13      826.05      982.96     64.00 o 
  -1   0  13      505.53      635.31     70.82 o 
   1   0  13      155.91      162.49     56.21 o 
   3   0  13      555.36      489.64    104.70 o 
   5   0  13      303.58      313.59    105.87 o 
  -6   1  13        0.31        1.27      4.47 o 
  -5   1  13        2.88        2.05      5.52 o 
  -4   1  13        1.65        2.53      4.77 o 
  -3   1  13        5.62        6.01      7.04 o 
  -2   1  13       29.97       25.96     16.49 o 
  -1   1  13        0.07        1.31      4.97 o 
   0   1  13       38.64       29.18     17.50 o 
   1   1  13      379.88      382.23     40.92 o 
   2   1  13       32.42       26.82     17.18 o 
   3   1  13       52.80       43.36     27.06 o 
   4   1  13       13.19        6.07      5.57 o 
   5   1  13      159.45      148.79     39.94 o 
  -6   2  13       63.45       41.90     29.74 o 
  -5   2  13      412.33      421.63     34.03 o 
  -4   2  13      578.70      617.73     48.69 o 
  -3   2  13      496.03      542.78     56.45 o 
  -2   2  13      279.73      293.97     36.46 o 
  -1   2  13      326.91      354.50     37.24 o 
   0   2  13      801.88      857.29     50.63 o 
   1   2  13      666.03      739.59     76.06 o 
   2   2  13       60.07       48.03     31.30 o 
   3   2  13      114.12      110.09     36.80 o 
   4   2  13      581.22      581.88     69.82 o 
  -6   3  13      209.82      173.30     43.63 o 
  -5   3  13       87.86       63.69     34.61 o 
  -4   3  13       80.24       70.28     40.83 o 
  -3   3  13        0.03        3.10      3.88 o 
  -2   3  13       43.32       35.53     20.80 o 
  -1   3  13        0.35        3.01      4.73 o 
   0   3  13        1.01        3.01      4.46 o 
   1   3  13       19.31       12.45      9.24 o 
   2   3  13       48.09       29.86     24.42 o 
   3   3  13       11.45        7.60      9.30 o 
   4   3  13       55.49       28.33     20.97 o 
  -5   4  13        0.23        1.64      5.59 o 
  -4   4  13       20.02       12.36     10.85 o 
  -3   4  13      185.59      172.73     37.80 o 
  -2   4  13      181.96      192.22     28.62 o 
  -1   4  13       38.02       32.24     16.69 o 
   0   4  13      232.21      232.75     37.43 o 
   1   4  13      397.19      378.85     56.88 o 
   2   4  13      103.61       83.23     27.24 o 
   3   4  13       43.86       27.14     27.33 o 
   4   4  13       18.00       11.37     12.60 o 
  -5   5  13      222.85      218.85     40.48 o 
  -4   5  13       52.36       34.15     23.90 o 
  -3   5  13       95.87       69.68     36.90 o 
  -2   5  13      218.72      209.32     32.65 o 
  -1   5  13        0.02        2.45      8.97 o 
   0   5  13        1.66        1.19      5.80 o 
   1   5  13       14.92       10.32      9.96 o 
   2   5  13      122.73      112.33     34.74 o 
   3   5  13      104.16       71.80     56.45 o 
  -4   6  13       85.62       43.03     26.17 o 
  -3   6  13       28.79       21.31     20.38 o 
  -2   6  13        2.06        3.95      9.20 o 
  -1   6  13       48.16       26.11     23.87 o 
   0   6  13      157.43      139.87     66.91 o 
   1   6  13        7.64        8.53     11.91 o 
   2   6  13        0.00        2.07      5.47 o 
   3   6  13       16.75        7.06     12.53 o 
  -3   7  13       33.34       18.75     16.14 o 
  -2   7  13       99.81       56.02     59.08 o 
  -1   7  13       24.12       20.11     22.11 o 
   0   7  13        0.06        1.06      6.77 o 
   1   7  13       16.03        6.36      9.29 o 
   2   7  13        9.71        3.31      8.20 o 
  -4   0  14     1158.91     1209.53    240.10 o 
  -2   0  14      449.32      514.99     67.27 o 
   0   0  14      493.63      534.61     77.61 o 
   2   0  14       13.59        7.64     13.85 o 
  -5   1  14       16.40       10.78      8.76 o 
  -4   1  14        0.81        3.11      6.86 o 
  -3   1  14      138.72       97.46     54.14 o 
  -2   1  14        0.94        3.28      6.79 o 
  -1   1  14        1.70        3.04      6.59 o 
   0   1  14      151.18      120.50     54.55 o 
   1   1  14        0.96        2.68      5.43 o 
   2   1  14        2.70        3.70      7.39 o 
   3   1  14       11.65        8.64     11.43 o 
  -5   2  14       14.53        7.63      8.54 o 
  -4   2  14      170.65      161.34     39.17 o 
  -3   2  14       39.12       32.63     22.48 o 
  -2   2  14      307.48      332.85     37.22 o 
  -1   2  14        1.69        2.62      4.94 o 
   0   2  14        7.76        5.29      7.85 o 
   1   2  14      218.87      183.27     37.60 o 
   2   2  14      142.43      107.14     52.69 o 
   3   2  14        3.00        2.55      4.69 o 
  -4   3  14        0.11        1.02      5.13 o 
  -3   3  14        0.45        3.81      5.13 o 
  -2   3  14      122.21       84.14     50.72 o 
  -1   3  14       30.96       27.46     19.11 o 
   0   3  14      336.48      309.43     44.59 o 
   1   3  14        9.98       10.88     12.24 o 
   2   3  14      556.77      504.25     55.19 o 
   3   3  14        0.09        3.46      5.23 o 
  -4   4  14       19.04       12.45     10.07 o 
  -3   4  14      146.01      110.93     41.44 o 
  -2   4  14      201.54      146.04     80.84 o 
  -1   4  14      152.37      139.16     90.59 o 
   0   4  14        0.40        1.82      7.56 o 
   1   4  14      189.57      150.38     44.57 o 
   2   4  14        7.58        2.96      6.37 o 
  -3   5  14       83.92       51.77     46.13 o 
  -2   5  14      199.62      194.12     35.83 o 
  -1   5  14      107.49       66.29     68.45 o 
   0   5  14      701.77      693.21     98.33 o 
   1   5  14       88.63       47.33     42.05 o 
   2   5  14      185.54      165.51     51.24 o 
  -2   6  14       36.93       23.42     21.08 o 
  -1   6  14       90.44       51.96     51.55 o 
   0   6  14       15.62        7.99      9.29 o 
  -3   0  15       11.86        6.95      8.31 o 
  -1   0  15        9.41        4.14     13.10 o 
   1   0  15       97.87       50.43     61.03 o 
  -3   1  15        9.87        6.68      6.38 o 
  -2   1  15       61.58       39.36     29.47 o 
  -1   1  15       77.52       41.44     36.62 o 
   0   1  15      107.99       80.94     50.06 o 
   1   1  15       31.21       17.57     16.78 o 
  -3   2  15       51.89       25.03     30.81 o 
  -2   2  15       46.71       33.53     23.66 o 
  -1   2  15       42.60       14.01     14.69 o 
   0   2  15       74.91       44.78     35.38 o 
   1   2  15       19.17        9.10     12.24 o 
  -2   3  15       36.00       22.27     17.74 o 
  -1   3  15      110.58       65.06     73.46 o 
   0   3  15        5.04        2.82      6.31 o 
                                                 
